# Supplementary material for: Trophectoderm-like cells from EPS cells enable generating EPS cell-derived post-implantation embryoids that complete gastrulation
Source: Protein Cell. 2025 Aug 11;17(2):127–44. doi: 10.1093/procel/pwaf059 (PMC12959774; doi:10.1093/procel/pwaf059)
Supplement: pwaf059_Supplementary_Materials [file pwaf059_supplementary_materials.zip]

Archive with 4 entries (4 files):
- pwaf059_suppl_Supplementary_Tables_S1-S3_Figures_S1-S2.xlsx
- methods-reference.docx
- PAC-25122-XJ-Supplementary file.pdf
- pwaf059_suppl_Supplementary_Figures_S1-S8.pdf
