# Supplementary material for: Trophectoderm-like cells from EPS cells enable generating EPS cell-derived post-implantation embryoids that complete gastrulation
Source: Protein Cell. 2025 Aug 11;17(2):127–44. doi: 10.1093/procel/pwaf059 (PMC12959774; doi:10.1093/procel/pwaf059)
Supplement: pwaf059_Supplementary_Materials [file pwaf059_supplementary_materials.zip › pwaf059_suppl_Supplementary_Tables_S1-S3_Figures_S1-S2.xlsx]

## Sheet: Table S1
Table S1: Compounds information of testing and log2 Normalized CDX2+ cells activation. Related to Fig.1B
compounds name	target pathway	agonist/inhibitor	test concentration	normalized value
PD98059	MAPK	inhibitor	1 µM	0.873662
			5 µM	1.49727
human EGF	MAPK	agonist	10 ng/mL	0.470287
			100 ng/mL	1.8353
mouse BMP4	SMAD 1/5/8	agonist	10 ng/mL	-0.17939
			50 ng/mL	1.78756
human BMP7	SMAD 1/5/8	agonist	10 ng/mL	0.446867
			50 ng/mL	0.141533
mouse Nodal	SMAD 2/3	agonist	10 ng/mL	-0.11187
			50 ng/mL	0.033999
Activin A	SMAD 2/3	agonist	10 ng/mL	-0.23316
			50 ng/mL	-0.80708
TGFβ1	SMAD 2/3	agonist	10 ng/mL	0.126363
			50 ng/mL	-0.21373
human IL11	STAT3	agonist	10 ng/mL	2.50687
			50 ng/mL	-0.08103
human LIF	STAT3	agonist	10 ng/mL	0.505891
			50 ng/mL	-0.06353
human IL6	STAT3	agonist	10 ng/mL	0.277756
			50 ng/mL	3.92366
XAV939	WNT	inhibitor	2 µM	-0.39301
			10 µM	-2.6232
CHIR 99021	WNT	agonist	5 µM	10.1557
			10 µM	10.5799
Rosiglitazone	PPARγ	agonist	2 µM	1.92366
			10 µM	2.3268
retinotic acid	RA	agonist	10 nM	3.75538
			100 nM	5.0691
8Br-cAMP	PKA	agonist	0.2 mM	3.21914
			1 mM	0.054448
dB-cAMP	PKA	agonist	0.2 mM	3.17054
			1 mM	0.15953
IGF-1	PI3K/AKT	agonist	10 ng/mL	1.32946
			100 ng/mL	2.98101
IGF-2	PI3K/AKT	agonist	10 ng/mL	-0.11068
			100 ng/mL	0.35354
LPA	HIPPO	inhibitor	1 µM	-0.06353
			10 µM	-0.30538
thrombin	HIPPO	inhibitor	5 ng/mL	2.58385
			25 ng/mL	-0.33867
S1p	HIPPO	inhibitor	50 nM	2.53987
			200 nM	2.94067
GA-017	HIPPO	inhibitor	3 µM	0.002218
			10 µM	2.02148
PAF	HIPPO	inhibitor	1 µM	3.2569
			5 µM	4.17994
sDLL-1	NOTCH	agonist	10 ng/mL	0.789489
			100 ng/mL	0.789489
bFGF	FGF	agonist	10 ng/mL	0.789489
			50 ng/mL	0.688439
mouse FGF4	FGF	agonist	10 ng/mL	-0.8032
			50 ng/mL	1.42513
Esrerol	ER	agonist	10 µM	0.753078
			50 µM	0.304062
Y27632	ROCK	inhibitor	1 µM	-0.84644
			5 µM	-0.31916

## Sheet: Table S2-1
Table S2-1: GO term analysis of differentially expressed genes of EPS cells. Related to Fig. S2I
	ONTOLOGY	ID	Description	GeneRatio	BgRatio	pvalue	p.adjust	qvalue	geneID	Count
GO:0006260	BP	GO:0006260	DNA replication	39/1477	276/28891	9.23423e-09	3.36249e-06	2.76573e-06	Actl6a/Asf1a/Atad5/Bard1/Brca1/Cacybp/Cdk2/Chaf1b/Chtf18/Dnajc2/Dscc1/Esco2/Fam111a/Fbxo5/Gins1/Gins2/Gli1/Gli2/Gmnc/Khdc3/Mcm6/Nasp/Nfib/Ooep/Parp1/Pclaf/Pcna/Pif1/Pold1/Pole2/Prim1/Rfc5/Rnaseh1/Rnaseh2a/Rrm2b/Rtel1/Ruvbl1/Ssbp1/Traip	39
GO:0019827	BP	GO:0019827	stem cell population maintenance	29/1477	213/28891	1.53526e-06	0.000239589	0.000197068	Actl6a/Bicral/Fancd2/Fgf10/Fgf4/Hdac1/Hesx1/Klf4/Med28/Miat/Mtf2/Nanog/Nfib/Nodal/Padi4/Panct2/Phf10/Pou5f1/Prdm14/Rest/Sall1/Setd6/Sfrp1/Sox2/Tal1/Tcl1/Tet1/Tuba3a/Zic3	29
GO:0098727	BP	GO:0098727	maintenance of cell number	29/1477	218/28891	2.46753e-06	0.000336941	0.000277142	Actl6a/Bicral/Fancd2/Fgf10/Fgf4/Hdac1/Hesx1/Klf4/Med28/Miat/Mtf2/Nanog/Nfib/Nodal/Padi4/Panct2/Phf10/Pou5f1/Prdm14/Rest/Sall1/Setd6/Sfrp1/Sox2/Tal1/Tcl1/Tet1/Tuba3a/Zic3	29
GO:0035456	BP	GO:0035456	response to interferon-beta	25/1477	74/28891	1.32518e-14	5.53763e-11	4.55484e-11	Aim2/Bst2/Gbp3/Ifi202b/Ifi203/Ifi204/Ifi205/Ifi207/Ifi209/Ifi211/Ifi47/Ifit3/Ifitm1/Ifitm2/Ifitm3/Ifitm6/Iigp1/Irgm1/Irgm2/Mndal/Oas1a/Oas1b/Pnpt1/Tgtp1/Xaf1	25
GO:0009615	BP	GO:0009615	response to virus	60/1477	389/28891	2.02769e-14	5.53763e-11	4.55484e-11	Aim2/Apobec3/Bst2/Card9/Crcp/Cxcl10/Ddx60/Dhx58/Dtx3l/Eif2ak2/Fgl2/Gbp3/Gbp4/Gli2/Hsp90aa1/Ifi27l2a/Ifit3/Ifit3b/Ifitm1/Ifitm2/Ifitm3/Ifitm6/Il23a/Il33/Irgm1/Irgm2/Isg15/Ivns1abp/Mapk11/Nlrp6/Nt5c3/Oas1a/Oas1b/Oas2/Oas3/Oasl1/Oasl2/Parp9/Pla2g10/Pou2f2/Rab7b/Rnf135/Rsad2/Rtp4/Slfn8/Slfn9/Stat2/Tgtp1/Ticam2/Trim12a/Trim12c/Trim28/Trim30a/Trim30d/Trim34a/Trim34b/Trim38/Trim52/Wdfy4/Zbp1	60
GO:0051607	BP	GO:0051607	defense response to virus	53/1477	328/28891	1.00774e-13	1.56058e-10	1.28362e-10	Aim2/Apobec3/Bst2/Card9/Crcp/Cxcl10/Ddx60/Dhx58/Dtx3l/Eif2ak2/Fgl2/Gbp3/Gbp4/Hsp90aa1/Ifit3/Ifit3b/Ifitm1/Ifitm2/Ifitm3/Ifitm6/Il23a/Il33/Irgm1/Irgm2/Isg15/Nlrp6/Nt5c3/Oas1a/Oas1b/Oas2/Oas3/Oasl1/Oasl2/Parp9/Pla2g10/Rab7b/Rnf135/Rsad2/Rtp4/Slfn8/Slfn9/Stat2/Ticam2/Trim12a/Trim12c/Trim28/Trim30a/Trim30d/Trim34a/Trim34b/Trim38/Trim52/Zbp1	53
GO:0140546	BP	GO:0140546	defense response to symbiont	53/1477	329/28891	1.14287e-13	1.56058e-10	1.28362e-10	Aim2/Apobec3/Bst2/Card9/Crcp/Cxcl10/Ddx60/Dhx58/Dtx3l/Eif2ak2/Fgl2/Gbp3/Gbp4/Hsp90aa1/Ifit3/Ifit3b/Ifitm1/Ifitm2/Ifitm3/Ifitm6/Il23a/Il33/Irgm1/Irgm2/Isg15/Nlrp6/Nt5c3/Oas1a/Oas1b/Oas2/Oas3/Oasl1/Oasl2/Parp9/Pla2g10/Rab7b/Rnf135/Rsad2/Rtp4/Slfn8/Slfn9/Stat2/Ticam2/Trim12a/Trim12c/Trim28/Trim30a/Trim30d/Trim34a/Trim34b/Trim38/Trim52/Zbp1	53
GO:1903900	BP	GO:1903900	regulation of viral life cycle	32/1477	156/28891	1.36359e-11	1.48958e-08	1.22522e-08	Apobec3/Bst2/Ch25h/Eif2ak2/Fam111a/Fkbp6/Gbp3/Ifitm1/Ifitm2/Ifitm3/Ifitm6/Isg15/Nr5a2/Oas1a/Oas1b/Oas2/Oas3/Oasl1/Oasl2/Ppid/Ptx3/Rsad2/Tmem39a/Trim12a/Trim12c/Trim28/Trim30a/Trim30d/Trim34a/Trim34b/Trim38/Tyro3	32
GO:0045088	BP	GO:0045088	regulation of innate immune response	61/1477	474/28891	3.59674e-11	3.27423e-08	2.69314e-08	A2m/Aim2/Card9/Casp4/Ceacam1/Ddx60/Dhx58/Ecsit/Eif2ak2/Fgr/Gbp3/H2-Bl/H2-M5/H2-T10/H2-T3/Havcr2/Hmgb2/Hsp90aa1/Ifi203/Ifi204/Ifi205/Ifi207/Ifi209/Ifi211/Irgm1/Irgm2/Isg15/Lbp/Mndal/Nlrc4/Nlrp4a/Nlrp4f/Nlrp6/Nod1/Oas1a/Oas1b/Oas3/Oasl1/Parp1/Parp9/Pla2g5/Pspc1/Rab7b/Rasgrp1/Rnf135/Rsad2/S100a14/Serpinb1a/Serping1/Stat2/Syk/Ticam2/Tnip3/Trim12a/Trim12c/Trim30a/Trim30d/Tyro3/Vav1/Xrcc5/Zbp1	61
GO:0045069	BP	GO:0045069	regulation of viral genome replication	23/1477	92/28891	1.57391e-10	1.2281e-07	1.01014e-07	Apobec3/Bst2/Eif2ak2/Fam111a/Fkbp6/Gbp3/Ifitm1/Ifitm2/Ifitm3/Ifitm6/Isg15/Nr5a2/Oas1a/Oas1b/Oas2/Oas3/Oasl1/Oasl2/Ppid/Rsad2/Tmem39a/Trim28/Trim38	23
GO:0035458	BP	GO:0035458	cellular response to interferon-beta	19/1477	63/28891	1.84511e-10	1.25975e-07	1.03618e-07	Aim2/Gbp3/Ifi202b/Ifi203/Ifi204/Ifi205/Ifi207/Ifi209/Ifi211/Ifi47/Ifit3/Iigp1/Irgm1/Irgm2/Mndal/Oas1a/Oas1b/Pnpt1/Tgtp1	19
GO:0050792	BP	GO:0050792	regulation of viral process	33/1477	187/28891	4.35392e-10	2.55047e-07	2.09783e-07	Apobec3/Bst2/Ch25h/Eif2ak2/Fam111a/Fkbp6/Gbp3/Ifitm1/Ifitm2/Ifitm3/Ifitm6/Isg15/Nr5a2/Oas1a/Oas1b/Oas2/Oas3/Oasl1/Oasl2/Ppid/Ptx3/Rsad2/Sp100/Tmem39a/Trim12a/Trim12c/Trim28/Trim30a/Trim30d/Trim34a/Trim34b/Trim38/Tyro3	33
GO:0048525	BP	GO:0048525	negative regulation of viral process	24/1477	105/28891	4.66948e-10	2.55047e-07	2.09783e-07	Apobec3/Bst2/Ch25h/Eif2ak2/Fam111a/Ifitm1/Ifitm2/Ifitm3/Ifitm6/Isg15/Oas1a/Oas1b/Oas2/Oas3/Oasl1/Oasl2/Ptx3/Rsad2/Sp100/Trim12a/Trim12c/Trim28/Trim30a/Trim30d	24
GO:0045089	BP	GO:0045089	positive regulation of innate immune response	51/1477	385/28891	5.23609e-10	2.59995e-07	2.13853e-07	Aim2/Card9/Casp4/Ddx60/Dhx58/Ecsit/Eif2ak2/Gbp3/H2-Bl/H2-M5/H2-T10/H2-T3/Havcr2/Hmgb2/Hsp90aa1/Ifi203/Ifi204/Ifi205/Ifi207/Ifi209/Ifi211/Irgm1/Irgm2/Lbp/Mndal/Nlrc4/Nlrp6/Nod1/Oas1a/Oas1b/Oas3/Oasl1/Parp9/Pla2g5/Pspc1/Rab7b/Rasgrp1/Rnf135/Rsad2/S100a14/Syk/Ticam2/Tnip3/Trim12a/Trim12c/Trim30a/Trim30d/Tyro3/Vav1/Xrcc5/Zbp1	51
GO:0002833	BP	GO:0002833	positive regulation of response to biotic stimulus	53/1477	413/28891	7.65363e-10	3.48368e-07	2.86541e-07	Aim2/Card9/Casp4/Ddx60/Dhx58/Ecsit/Eif2ak2/Gbp3/H2-Bl/H2-M5/H2-T10/H2-T3/Havcr2/Hmgb2/Hsp90aa1/Ifi203/Ifi204/Ifi205/Ifi207/Ifi209/Ifi211/Irgm1/Irgm2/Lbp/Mif/Mndal/Nlrc4/Nlrp6/Nod1/Oas1a/Oas1b/Oas3/Oasl1/Parp9/Pgc/Pla2g5/Pspc1/Rab7b/Rasgrp1/Rnf135/Rsad2/S100a14/Syk/Ticam2/Tnip3/Trim12a/Trim12c/Trim30a/Trim30d/Tyro3/Vav1/Xrcc5/Zbp1	53
GO:0002218	BP	GO:0002218	activation of innate immune response	41/1477	281/28891	1.48394e-09	5.81004e-07	4.77891e-07	Aim2/Casp4/Ddx60/Dhx58/Ecsit/Eif2ak2/Gbp3/Havcr2/Hsp90aa1/Ifi203/Ifi204/Ifi205/Ifi207/Ifi209/Ifi211/Irgm1/Irgm2/Lbp/Mndal/Nlrc4/Nlrp6/Nod1/Oas1a/Oas1b/Oas3/Oasl1/Pspc1/Rab7b/Rnf135/Rsad2/S100a14/Syk/Ticam2/Tnip3/Trim12a/Trim12c/Trim30a/Trim30d/Tyro3/Xrcc5/Zbp1	41
GO:0045071	BP	GO:0045071	negative regulation of viral genome replication	17/1477	56/28891	1.48921e-09	5.81004e-07	4.77891e-07	Apobec3/Bst2/Eif2ak2/Fam111a/Ifitm1/Ifitm2/Ifitm3/Ifitm6/Isg15/Oas1a/Oas1b/Oas2/Oas3/Oasl1/Oasl2/Rsad2/Trim28	17
GO:0019079	BP	GO:0019079	viral genome replication	24/1477	125/28891	1.86777e-08	6.37611e-06	5.24451e-06	Apobec3/Bst2/Ccl8/Eif2ak2/Fam111a/Fkbp6/Gbp3/Ifitm1/Ifitm2/Ifitm3/Ifitm6/Isg15/Nr5a2/Oas1a/Oas1b/Oas2/Oas3/Oasl1/Oasl2/Ppid/Rsad2/Tmem39a/Trim28/Trim38	24
GO:1990830	BP	GO:1990830	cellular response to leukemia inhibitory factor	41/1477	311/28891	2.91505e-08	9.3659e-06	7.70369e-06	Adam23/Bcat2/Cacybp/Chchd4/Cth/Dtx1/Elavl2/Enah/Fgf4/Foxd3/Gfpt2/Hk2/Klf4/Laptm5/Lrrc2/Mcf2/Mir363/Mkrn1/Msc/Mtf2/Myb/Nol8/Nr5a2/Nup35/Otx2/Pcolce/Pcolce2/Pfkp/Phc1/Piga/Pla2g10/Pou5f1/Rfx2/Socs3/Sox1/Spp1/Sycp3/Tex14/Ubtf/Vegfc/Xrcc5	41
GO:1990823	BP	GO:1990823	response to leukemia inhibitory factor	41/1477	313/28891	3.49659e-08	1.06102e-05	8.72716e-06	Adam23/Bcat2/Cacybp/Chchd4/Cth/Dtx1/Elavl2/Enah/Fgf4/Foxd3/Gfpt2/Hk2/Klf4/Laptm5/Lrrc2/Mcf2/Mir363/Mkrn1/Msc/Mtf2/Myb/Nol8/Nr5a2/Nup35/Otx2/Pcolce/Pcolce2/Pfkp/Phc1/Piga/Pla2g10/Pou5f1/Rfx2/Socs3/Sox1/Spp1/Sycp3/Tex14/Ubtf/Vegfc/Xrcc5	41
GO:0001818	BP	GO:0001818	negative regulation of cytokine production	41/1477	314/28891	3.82676e-08	1.10009e-05	9.04854e-06	Apoa2/Apod/Bst2/Cd34/Ceacam1/Cmklr1/Dhx58/Epha2/F2/Gbp3/Gbp4/Gstp-ps/Gstp2/Havcr2/Il23a/Il33/Inpp5d/Irgm1/Irgm2/Klf2/Klf4/Laptm5/Lbp/Lilrb4a/Nlrp6/Nutf2/Nutf2-ps1/Oas1a/Oas1b/Oas3/Parp1/Pla2g10/Ptpn6/Rbx1-ps/Relb/Serpinb1a/Ticam2/Traip/Trim30a/Ubr5/Xaf1	41
GO:0006310	BP	GO:0006310	DNA recombination	41/1477	333/28891	1.94851e-07	5.32139e-05	4.37698e-05	Actl6a/Atad5/Bard1/Batf/Brca1/Chek1/Chtf18/Dmc1/Fancd2/Gins2/H1f1/H1f3/H1f5/Hmces/Hmgb2/Hsf2bp/Hus1b/Inip/Khdc3/Kmt5c/Majin/Mcm6/Msh2/Msh4/Ooep/Parp1/Pgbd5/Pif1/Rad51b/Rad54l/Rec114/Rtel1/Ruvbl1/Senp3/Sycp3/Terb2/Tex11/Ung/Was/Xrcc5/Zcwpw1	41
GO:0019058	BP	GO:0019058	viral life cycle	34/1477	250/28891	2.05187e-07	5.33682e-05	4.38966e-05	Apobec3/Bst2/Ccl8/Ch25h/Chmp4c/Eif2ak2/Fam111a/Fkbp6/Gbp3/Ifitm1/Ifitm2/Ifitm3/Ifitm6/Isg15/Nr5a2/Oas1a/Oas1b/Oas2/Oas3/Oasl1/Oasl2/Ppid/Ptx3/Rsad2/Tmem39a/Trim12a/Trim12c/Trim28/Trim30a/Trim30d/Trim34a/Trim34b/Trim38/Tyro3	34
GO:0006261	BP	GO:0006261	DNA-templated DNA replication	25/1477	152/28891	2.26368e-07	5.62011e-05	4.62268e-05	Asf1a/Atad5/Bard1/Brca1/Cdk2/Chtf18/Dscc1/Fam111a/Fbxo5/Gins1/Gins2/Khdc3/Mcm6/Ooep/Parp1/Pcna/Pold1/Pole2/Prim1/Rfc5/Rnaseh1/Rrm2b/Rtel1/Ssbp1/Traip	25
GO:0070663	BP	GO:0070663	regulation of leukocyte proliferation	39/1477	313/28891	2.81549e-07	6.68617e-05	5.49954e-05	Atad5/Bst1/Carmil2/Cd1d1/Cd3e/Ceacam1/Clec2i/Enpp3/Fgf10/H2-Bl/H2-DMb1/H2-M5/H2-T10/H2-T3/Havcr2/Ikzf3/Il23a/Il33/Il34/Il7/Inpp5d/Irgm1/Itgal/Laptm5/Lilrb4a/Mif/Pla2g2e/Pla2g5/Pnp/Ptpn6/Rasal3/Ripor2/Siglecg/Slc4a1/Spta1/Syk/Tarm1/Zap70/Zp3	39
GO:0032642	BP	GO:0032642	regulation of chemokine production	21/1477	116/28891	4.0107e-07	9.12769e-05	7.50775e-05	Aire/Apod/Card9/Eif2ak2/Epha2/Gstp-ps/Gstp2/Havcr2/Il33/Il7/Klf4/Lbp/Lilrb4a/Mcoln2/Mif/Oas1a/Oas1b/Oas3/Snai2/Syk/Ticam2	21
GO:0032102	BP	GO:0032102	negative regulation of response to external stimulus	52/1477	485/28891	4.27223e-07	9.33397e-05	7.67742e-05	A2m/Aoah/Cd9/Ceacam1/Cxcl17/Dhx58/Enpp3/F2/Fgg/Fgl2/Gpx2/Grin1/Gstp2/H2-Bl/H2-M5/H2-T10/H2-T3/Havcr2/Il33/Irgm1/Irgm2/Isg15/Mif/Nlgn3/Nlrp4a/Nlrp4f/Nlrp6/Nt5e/Nucb2/Oas1a/Oas1b/Oas3/Parp1/Pdgfa/Pla2g10/Pla2g5/Plat/Plau/Ptgis/Ptpn6/Rab7b/Sema4b/Sema5b/Serping1/Siglecg/Slit2/Socs3/Sod1/Stat2/Trim30a/Trim38/Tyro3	52
GO:0140013	BP	GO:0140013	meiotic nuclear division	30/1477	213/28891	4.92123e-07	0.000103384	8.50356e-05	Arhgap33os/Catsperz/Chtf18/Dazl/Dmc1/Dmrtc2/Dnmt3l/Fancd2/Fbxo5/Hormad1/Hsf2bp/Kif18a/Majin/Msh4/Ooep/Osm/Psma8/Rad1/Rad54l/Rpl10l/Septin1/Stag3/Syce2/Sycp3/Tdrd12/Terb2/Tesmin/Tex11/Tex14/Zcwpw1	30
GO:0046394	BP	GO:0046394	carboxylic acid biosynthetic process	39/1477	321/28891	5.40208e-07	0.000109282	8.98872e-05	Acacb/Acsbg2/Acsbg3/Alox12b/Amacr/Bcat1/Bcat2/Brca1/Ceacam1/Cth/Dhfr/Dhrs9/Elovl7/Enoph1/Fgf15/Gad1/Gstp-ps/Gstp2/Hao1/Hnf1a/Kat2b/Ldhc/Lipc/Mif/Mthfd2l/Nr1h2/Olah/Pla2g10/Pla2g1b/Pla2g5/Psat1/Psph/Ptges3/Ptgis/Sco1/Slc27a5/Syk/Trib3/Ugdh	39
GO:0050670	BP	GO:0050670	regulation of lymphocyte proliferation	36/1477	286/28891	6.23232e-07	0.000121575	9.99984e-05	Atad5/Bst1/Carmil2/Cd1d1/Cd3e/Ceacam1/Clec2i/Fgf10/H2-Bl/H2-DMb1/H2-M5/H2-T10/H2-T3/Havcr2/Ikzf3/Il23a/Il7/Inpp5d/Irgm1/Itgal/Laptm5/Lilrb4a/Mif/Pla2g2e/Pla2g5/Pnp/Ptpn6/Rasal3/Ripor2/Siglecg/Slc4a1/Spta1/Syk/Tarm1/Zap70/Zp3	36
GO:1903046	BP	GO:1903046	meiotic cell cycle process	32/1477	239/28891	6.58737e-07	0.00012407	0.00010205	Arhgap33os/Catsperz/Chtf18/Dazl/Dmc1/Dmrtc2/Dnmt3l/Fancd2/Fbxo5/Hormad1/Hsf2bp/Hus1b/Kif18a/Majin/Mcm6/Msh4/Ooep/Osm/Psma8/Rad1/Rad54l/Rpl10l/Septin1/Stag3/Syce2/Sycp3/Tdrd12/Terb2/Tesmin/Tex11/Tex14/Zcwpw1	32
GO:0016053	BP	GO:0016053	organic acid biosynthetic process	39/1477	324/28891	6.84842e-07	0.000124687	0.000102558	Acacb/Acsbg2/Acsbg3/Alox12b/Amacr/Bcat1/Bcat2/Brca1/Ceacam1/Cth/Dhfr/Dhrs9/Elovl7/Enoph1/Fgf15/Gad1/Gstp-ps/Gstp2/Hao1/Hnf1a/Kat2b/Ldhc/Lipc/Mif/Mthfd2l/Nr1h2/Olah/Pla2g10/Pla2g1b/Pla2g5/Psat1/Psph/Ptges3/Ptgis/Sco1/Slc27a5/Syk/Trib3/Ugdh	39
GO:0001824	BP	GO:0001824	blastocyst development	25/1477	162/28891	7.80429e-07	0.000137507	0.000113103	Actl6a/Atp1b1/Chek1/Elf3/Foxd3/Gabpa/Gins1/Hnf1a/Hormad1/Klf4/Mfng/Nasp/Nodal/Pou5f1/Prdm14/Psmc4/Rad51b/Sf3b6/Sox2/St8sia6/Stmn3/Tbl1xr1/Tet1/Thoc5/Zp3	25
GO:0032944	BP	GO:0032944	regulation of mononuclear cell proliferation	36/1477	290/28891	8.7126e-07	0.000148713	0.00012232	Atad5/Bst1/Carmil2/Cd1d1/Cd3e/Ceacam1/Clec2i/Fgf10/H2-Bl/H2-DMb1/H2-M5/H2-T10/H2-T3/Havcr2/Ikzf3/Il23a/Il7/Inpp5d/Irgm1/Itgal/Laptm5/Lilrb4a/Mif/Pla2g2e/Pla2g5/Pnp/Ptpn6/Rasal3/Ripor2/Siglecg/Slc4a1/Spta1/Syk/Tarm1/Zap70/Zp3	36
GO:0006302	BP	GO:0006302	double-strand break repair	36/1477	296/28891	1.41942e-06	0.000229356	0.000188651	Actl6a/Brca1/Chek1/Dmc1/Dtx3l/Ercc8/Esco2/Fancd2/Gins2/Hmces/Hpf1/Hsf2bp/Hus1b/Inip/Khdc3/Kmt5c/Majin/Mcm6/Msh2/Ooep/Otub2/Parp1/Parp9/Phf10/Pot1a/Rad51b/Rad54l/Rtel1/Ruvbl1/Senp3/Terb2/Ube2v2/Was/Xrcc5/Zbtb7a/Zcwpw1	36
GO:0051054	BP	GO:0051054	positive regulation of DNA metabolic process	38/1477	321/28891	1.4277e-06	0.000229356	0.000188651	Actl6a/Atad5/Brca1/Cacybp/Cct3/Cdk2/Chtf18/Dnmt3l/Dscc1/Ercc8/Fgf10/Gli1/Gli2/Hmces/Hsp90aa1/Khdc3/Klf4/Kmt5c/Msh2/Ooep/Parp1/Pcna/Phf10/Pkib/Pnp/Pot1a/Ptges3/Rfc5/Rtel1/Ruvbl1/Ssbp1/Stpg1/Tox/Trim28/Ube2v2/Was/Xrcc5/Zcwpw1	38
GO:0032602	BP	GO:0032602	chemokine production	21/1477	126/28891	1.64342e-06	0.000249344	0.000205092	Aire/Apod/Card9/Eif2ak2/Epha2/Gstp-ps/Gstp2/Havcr2/Il33/Il7/Klf4/Lbp/Lilrb4a/Mcoln2/Mif/Oas1a/Oas1b/Oas3/Snai2/Syk/Ticam2	21
GO:0051321	BP	GO:0051321	meiotic cell cycle	40/1477	350/28891	1.86499e-06	0.000274891	0.000226105	Arhgap33os/Catsperz/Cdk2/Chtf18/Clgn/Dazl/Dmc1/Dmrtc2/Dnmt3l/Fancd2/Fbxo5/Fkbp6/Hormad1/Hormad2/Hsf2bp/Hus1b/Kif18a/Lfng/Majin/Mcm6/Msh4/Ooep/Osm/Prr19/Psma8/Rad1/Rad54l/Rec114/Rpl10l/Rsph1/Septin1/Stag3/Syce2/Sycp3/Tdrd12/Terb2/Tesmin/Tex11/Tex14/Zcwpw1	40
GO:0046596	BP	GO:0046596	regulation of viral entry into host cell	13/1477	53/28891	1.91246e-06	0.000274891	0.000226105	Ch25h/Ifitm1/Ifitm2/Ifitm3/Ifitm6/Ptx3/Trim12a/Trim12c/Trim30a/Trim30d/Trim34a/Trim34b/Trim38	13
GO:1903901	BP	GO:1903901	negative regulation of viral life cycle	11/1477	38/28891	2.01146e-06	0.000281707	0.000231711	Bst2/Ch25h/Ifitm1/Ifitm2/Ifitm3/Ifitm6/Ptx3/Trim12a/Trim12c/Trim30a/Trim30d	11
GO:0016032	BP	GO:0016032	viral process	38/1477	329/28891	2.59311e-06	0.000345452	0.000284143	Apobec3/Bst2/Ccl8/Ch25h/Chmp4c/Eif2ak2/Fam111a/Fkbp6/Gbp3/Hdac1/Ifitm1/Ifitm2/Ifitm3/Ifitm6/Isg15/Nr5a2/Oas1a/Oas1b/Oas2/Oas3/Oasl1/Oasl2/Pou2f3/Ppid/Ptx3/Rest/Rsad2/Sp100/Tmem39a/Trim12a/Trim12c/Trim28/Trim30a/Trim30d/Trim34a/Trim34b/Trim38/Tyro3	38
GO:0035455	BP	GO:0035455	response to interferon-alpha	10/1477	32/28891	2.71287e-06	0.000348026	0.00028626	Bst2/Eif2ak2/Ifi204/Ifitm1/Ifitm2/Ifitm3/Ifitm6/Oas1a/Oas1b/Tgtp1	10
GO:0031348	BP	GO:0031348	negative regulation of defense response	38/1477	330/28891	2.78893e-06	0.000348026	0.00028626	A2m/Aoah/Ceacam1/Cxcl17/Dhx58/Enpp3/Fgl2/Gpx2/H2-Bl/H2-M5/H2-T10/H2-T3/Havcr2/Il33/Irgm1/Irgm2/Isg15/Nlrp4a/Nlrp4f/Nlrp6/Nt5e/Oas1a/Oas1b/Oas3/Parp1/Pla2g10/Pla2g5/Ptgis/Ptpn6/Rab7b/Serping1/Siglecg/Socs3/Sod1/Stat2/Trim30a/Trim38/Tyro3	38
GO:0006338	BP	GO:0006338	chromatin remodeling	50/1477	489/28891	2.80358e-06	0.000348026	0.00028626	Actl6a/Asf1a/Ash2l/Bicral/Brca1/Cdk2/Cenpp/Cenpv/Chaf1b/Chd1l/Chek1/Dmrtc2/Dnmt3l/Dppa3/Dpy30/Dtx3l/Gnasas1/H1f1/H1f3/H1f5/H3c2/H3c3/H3c6/H3c7/Hdac1/Hnf1a/Hpf1/Kat2b/Kdm5d/Klf2/Morc1/Mtf2/Nasp/Padi4/Phc1/Phf10/Prdm14/Rbbp5/Rest/Ruvbl1/Set/Sgf29/Tet1/Trim28/Ubr5/Uhrf1/Wdr5/Zbtb7a/Zfp57/Zfp827	50
GO:1901987	BP	GO:1901987	regulation of cell cycle phase transition	47/1477	449/28891	2.92739e-06	0.00035532	0.00029226	Actl6a/Anapc15/Arhgap33os/Atad5/Bard1/Brca1/Cdc5l/Cdk2/Cdk3/Cep192/Chek1/Chmp4c/Crlf3/Ddr2/Dtx3l/Fancd2/Fbxo5/Fgf10/Gli1/Hormad1/Hus1b/Inip/Khdc3/Klf4/Kntc1/Lcmt1/Mbtps2/Miip/Msh2/Mtbp/Nek10/Parp9/Phf10/Ptpn6/Ptprv/Rad1/Rad51b/Rcc2/Rnaseh2b/Rrm2b/Sox2/Susd2/Tex14/Thoc5/Ubd/Wdr76/Zfp36l1	47
GO:0000280	BP	GO:0000280	nuclear division	47/1477	450/28891	3.11036e-06	0.000369321	0.000303776	Akap8l/Anapc15/Arhgap33os/Bccip/Catsperz/Ccdc8/Cep192/Chek1/Chmp4c/Chtf18/Dazl/Dmc1/Dmrtc2/Dnmt3l/Fancd2/Fbxo5/Hormad1/Hsf2bp/Kat2b/Khdc3/Kif18a/Kntc1/Lcmt1/Majin/Msh4/Mtbp/Mzt1/Nfib/Nsl1/Nusap1/Ooep/Osm/Psma8/Rad1/Rad54l/Ripor2/Rpl10l/Septin1/Stag3/Syce2/Sycp3/Tdrd12/Terb2/Tesmin/Tex11/Tex14/Zcwpw1	47
GO:0046597	BP	GO:0046597	negative regulation of viral entry into host cell	10/1477	33/28891	3.71423e-06	0.000424728	0.000349349	Ch25h/Ifitm1/Ifitm2/Ifitm3/Ifitm6/Ptx3/Trim12a/Trim12c/Trim30a/Trim30d	10
GO:1901988	BP	GO:1901988	negative regulation of cell cycle phase transition	33/1477	271/28891	3.7325e-06	0.000424728	0.000349349	Anapc15/Arhgap33os/Bard1/Brca1/Cdc5l/Cep192/Chek1/Chmp4c/Crlf3/Dtx3l/Fancd2/Fbxo5/Hormad1/Hus1b/Inip/Khdc3/Klf4/Kntc1/Lcmt1/Mbtps2/Miip/Msh2/Mtbp/Parp9/Ptprv/Rad1/Rnaseh2b/Sox2/Susd2/Tex14/Thoc5/Wdr76/Zfp36l1	33
GO:0006091	BP	GO:0006091	generation of precursor metabolites and energy	49/1477	484/28891	4.62334e-06	0.000515361	0.000423897	Adh1/Adh7/Aldoart1/Aldoart2/Aldoc/C1qtnf2/Cat/Chchd10/Chchd4/Cyct/Etfb/G6pdx/Galt/Hk2/Hsd11b1/Htr2a/Kat2b/Msh2/Mt3/Mtfr1/Mtln/Ndufa1/Ndufa7/Ndufb4/Ndufb5/Ndufb9/Ndufs4/Nupr1/Oas1a/Oas1b/Pfkp/Phkg1/Pnpt1/Ppp1r1a/Prps1/Ptges3/Pygm/Sco1/Sdhb/Sirt3/Slc27a5/Slc4a1/Sod2/Stoml2/Tefm/Trap1/Ucp2/Uqcrc1/Zbtb7a	49
GO:0002699	BP	GO:0002699	positive regulation of immune effector process	37/1477	326/28891	5.24711e-06	0.000573194	0.000471467	2410137M14Rik/Atad5/C3/Card9/Casp4/Cd1d1/Ddx60/Dhx58/Enpp3/Fgr/Fzd5/Gprc5b/H2-Bl/H2-DMb1/H2-M5/H2-T10/H2-T3/Hmces/Il23a/Il33/Kmt5c/Laptm5/Lbp/Lilrb4a/Mif/Msh2/Nod1/Pgc/Pla2g5/Pnp/Ptpn6/Rasgrp1/Rsad2/Syk/Ticam2/Vav1/Zp3	37
GO:0002697	BP	GO:0002697	regulation of immune effector process	48/1477	473/28891	5.4032e-06	0.000578672	0.000475972	2410137M14Rik/A2m/Apoa2/Atad5/Bst2/C3/Card9/Casp4/Cd1d1/Ceacam1/Ddx60/Dhx58/Enpp3/Fgl2/Fgr/Fzd5/Gprc5b/H2-Bl/H2-DMb1/H2-M5/H2-T10/H2-T3/Havcr2/Hmces/Il23a/Il33/Kmt5c/Laptm5/Lbp/Lilrb4a/Mif/Msh2/Nod1/Pgc/Pla2g5/Pnp/Ptpn6/Rasgrp1/Rsad2/Serping1/Siglecg/Svep1/Syk/Ticam2/Vav1/Vpreb3/Was/Zp3	48
GO:0010948	BP	GO:0010948	negative regulation of cell cycle process	36/1477	314/28891	5.56828e-06	0.000582015	0.000478722	Anapc15/Arhgap33os/Bard1/Brca1/Cdc5l/Cep192/Chek1/Chmp4c/Chtf18/Crlf3/Dtx3l/Fancd2/Fbxo5/Hormad1/Hus1b/Inip/Kat2b/Khdc3/Klf4/Kntc1/Lcmt1/Mbtps2/Miip/Msh2/Mtbp/Osm/Parp9/Ptprv/Rad1/Rnaseh2b/Sox2/Susd2/Tex14/Thoc5/Wdr76/Zfp36l1	36
GO:0052372	BP	GO:0052372	modulation by symbiont of entry into host	13/1477	58/28891	5.65086e-06	0.000582015	0.000478722	Ch25h/Ifitm1/Ifitm2/Ifitm3/Ifitm6/Ptx3/Trim12a/Trim12c/Trim30a/Trim30d/Trim34a/Trim34b/Trim38	13
GO:0032479	BP	GO:0032479	regulation of type I interferon production	21/1477	136/28891	5.75408e-06	0.000582015	0.000478722	Dhx58/Gbp3/Gbp4/Havcr2/Hmgb2/Hsp90aa1/Irgm1/Irgm2/Isg15/Oas1a/Oas1b/Oas2/Oas3/Rbx1-ps/Relb/Rnf135/Syk/Ticam2/Traip/Trim38/Xaf1	21
GO:0032682	BP	GO:0032682	negative regulation of chemokine production	10/1477	35/28891	6.7081e-06	0.000666175	0.000547946	Apod/Epha2/Gstp-ps/Gstp2/Klf4/Lilrb4a/Oas1a/Oas1b/Oas3/Ticam2	10
GO:0009165	BP	GO:0009165	nucleotide biosynthetic process	32/1477	267/28891	7.26266e-06	0.000708368	0.000582651	Acacb/Ampd1/Cmpk2/Dhodh/G6pdx/Gars/Gucy2g/Hnf1a/Ldhc/Ldhd/Mthfd2l/Nampt/Naprt/Ndufa1/Ndufa7/Ndufb4/Ndufb5/Ndufb9/Ndufs4/Nmnat2/Nos1/Oas1a/Oasl2/Parp1/Pfas/Pnp/Pnp2/Prps1/Rrm2b/Sdhb/Stoml2/Tyms	32
GO:1903706	BP	GO:1903706	regulation of hemopoiesis	46/1477	452/28891	7.80976e-06	0.000748367	0.00061555	Actl6a/Carmil2/Cd1d1/Ceacam1/Clec2i/Dtx1/Duxbl1/Fancd2/Fgl2/Gabpa/Gpr68/Hmgb2/Hsp90aa1/Ikzf3/Il1rl2/Il23a/Il34/Il7/Inpp5d/Irgm1/Isg15/Lck/Lilrb4a/Lox/Mitf/Myb/Phf10/Pias3/Pnp/Pou4f2/Ppp2r3c/Prdm1/Prmt1/Ptpn6/Rab7b/Rasgrp1/Sfrp1/Snai2/Syk/Tal1/Tesc/Thoc5/Tox/Zap70/Zbtb7a/Zfp36l1	46
GO:1901293	BP	GO:1901293	nucleoside phosphate biosynthetic process	32/1477	269/28891	8.4816e-06	0.000798732	0.000656977	Acacb/Ampd1/Cmpk2/Dhodh/G6pdx/Gars/Gucy2g/Hnf1a/Ldhc/Ldhd/Mthfd2l/Nampt/Naprt/Ndufa1/Ndufa7/Ndufb4/Ndufb5/Ndufb9/Ndufs4/Nmnat2/Nos1/Oas1a/Oasl2/Parp1/Pfas/Pnp/Pnp2/Prps1/Rrm2b/Sdhb/Stoml2/Tyms	32
GO:0007140	BP	GO:0007140	male meiotic nuclear division	13/1477	61/28891	1.01928e-05	0.000931279	0.000766	Arhgap33os/Catsperz/Chtf18/Dmc1/Dmrtc2/Dnmt3l/Hsf2bp/Kif18a/Rpl10l/Tdrd12/Tesmin/Tex11/Tex14	13
GO:0032606	BP	GO:0032606	type I interferon production	21/1477	141/28891	1.02301e-05	0.000931279	0.000766	Dhx58/Gbp3/Gbp4/Havcr2/Hmgb2/Hsp90aa1/Irgm1/Irgm2/Isg15/Oas1a/Oas1b/Oas2/Oas3/Rbx1-ps/Relb/Rnf135/Syk/Ticam2/Traip/Trim38/Xaf1	21
GO:0035510	BP	GO:0035510	DNA dealkylation	9/1477	30/28891	1.25339e-05	0.0011223	0.000923117	Alkbh2/Apobec2/Apobec3/Dppa3/Stpg1/Tet1/Tet2/Tox/Trim28	9
GO:0051251	BP	GO:0051251	positive regulation of lymphocyte activation	39/1477	367/28891	1.40227e-05	0.00123536	0.00101611	Actl6a/Atad5/Bst1/Carmil2/Cd1d1/Cd3e/Fcho1/Fgf10/H2-Bl/H2-DMb1/H2-M5/H2-T10/H2-T3/Havcr2/Hmces/Hsp90aa1/Il1rl2/Il23a/Il7/Inpp5d/Irgm1/Itgal/Kmt5c/Lck/Lilrb4a/Mif/Msh2/Phf10/Pnp/Ppp2r3c/Rasal3/Rasgrp1/Slc4a1/Spta1/Syk/Ticam2/Tox/Zap70/Zp3	39
GO:0030522	BP	GO:0030522	intracellular receptor signaling pathway	36/1477	328/28891	1.46988e-05	0.00127436	0.0010482	Brca1/Casp4/Ddx60/Dhx58/Eif2ak2/Fkbp4/Havcr2/Hdac1/Irgm1/Irgm2/Kdm5d/Klf2/Nlrp6/Nod1/Nodal/Nr1h2/Oas1a/Oas1b/Oas3/Oasl1/Parp1/Pou4f2/Ptges3/Ptgis/Rab7b/Rnf135/Rnf34/Rsad2/Sfrp1/Snai2/Tgif1/Trim24/Trim30a/Ubr5/Zbtb7a/Zfp536	36
GO:0045577	BP	GO:0045577	regulation of B cell differentiation	10/1477	38/28891	1.50129e-05	0.00128126	0.00105387	Ikzf3/Il7/Inpp5d/Lilrb4a/Pnp/Ppp2r3c/Ptpn6/Sfrp1/Syk/Zfp36l1	10
GO:0042129	BP	GO:0042129	regulation of T cell proliferation	28/1477	227/28891	1.55108e-05	0.00130339	0.00107207	Carmil2/Cd1d1/Cd3e/Ceacam1/Clec2i/H2-Bl/H2-DMb1/H2-M5/H2-T10/H2-T3/Havcr2/Il23a/Irgm1/Itgal/Laptm5/Lilrb4a/Pla2g2e/Pla2g5/Pnp/Ptpn6/Rasal3/Ripor2/Slc4a1/Spta1/Syk/Tarm1/Zap70/Zp3	28
GO:0050863	BP	GO:0050863	regulation of T cell activation	42/1477	411/28891	1.72697e-05	0.00141135	0.00116087	Actl6a/Carmil2/Cd1d1/Cd3e/Ceacam1/Clec2i/Dtx1/Duxbl1/Fancd2/Fcho1/Fgl2/H2-Bl/H2-DMb1/H2-M5/H2-T10/H2-T3/Havcr2/Hsp90aa1/Il1rl2/Il23a/Il7/Irgm1/Itgal/Laptm5/Lck/Lilrb4a/Phf10/Pla2g2e/Pla2g5/Pnp/Prdm1/Ptpn6/Rasal3/Rasgrp1/Ripor2/Slc4a1/Spta1/Syk/Tarm1/Tox/Zap70/Zp3	42
GO:0000075	BP	GO:0000075	cell cycle checkpoint signaling	26/1477	204/28891	1.73124e-05	0.00141135	0.00116087	Anapc15/Arhgap33os/Bard1/Brca1/Cdc5l/Cep192/Chek1/Chmp4c/Dtx3l/Fancd2/Hormad1/Hus1b/Inip/Khdc3/Kntc1/Lcmt1/Mbtps2/Msh2/Mtbp/Parp9/Ptprv/Rad1/Rnaseh2b/Tex14/Thoc5/Wdr76	26
GO:0072522	BP	GO:0072522	purine-containing compound biosynthetic process	29/1477	241/28891	1.7708e-05	0.00142237	0.00116994	Acacb/Ampd1/G6pdx/Gucy2g/Hnf1a/Ldhc/Ldhd/Mthfd2l/Nampt/Naprt/Ndufa1/Ndufa7/Ndufb4/Ndufb5/Ndufb9/Ndufs4/Nmnat2/Nos1/Nt5e/Oas1a/Oasl2/Parp1/Pfas/Pnp/Pnp2/Prps1/Sdhb/Spp1/Stoml2	29
GO:0050867	BP	GO:0050867	positive regulation of cell activation	45/1477	454/28891	1.89486e-05	0.00149996	0.00123376	Acta2/Actl6a/Atad5/Bst1/Carmil2/Cd1d1/Cd3e/Ddr2/Fcho1/Fgf10/Fgr/H2-Bl/H2-DMb1/H2-M5/H2-T10/H2-T3/Havcr2/Hmces/Hsp90aa1/Il1rl2/Il23a/Il33/Il7/Inpp5d/Irgm1/Itgal/Kmt5c/Lbp/Lck/Lilrb4a/Mif/Msh2/Myb/Phf10/Pnp/Ppp2r3c/Rasal3/Rasgrp1/Slc4a1/Spta1/Syk/Ticam2/Tox/Zap70/Zp3	45
GO:0009117	BP	GO:0009117	nucleotide metabolic process	48/1477	497/28891	1.99663e-05	0.00155794	0.00128145	Acacb/Acot8/Acot9/Ampd1/Atp1b1/Cmpk2/Dhodh/Dpys/Enpp3/Epha2/G6pdx/Gars/Gda/Gucy2g/Hnf1a/Hsd11b1/Ldhc/Ldhd/Mthfd2l/Myh3/Nampt/Naprt/Ndufa1/Ndufa7/Ndufb4/Ndufb5/Ndufb9/Ndufs4/Nmnat2/Nos1/Nqo1/Nt5c3/Nt5e/Nudt19/Oas1a/Oasl2/Parp1/Pfas/Pipox/Pnp/Pnp2/Prps1/Pudp/Rnaseh2b/Rrm2b/Sdhb/Stoml2/Tyms	48
GO:0050671	BP	GO:0050671	positive regulation of lymphocyte proliferation	24/1477	183/28891	2.23548e-05	0.00171974	0.00141453	Atad5/Bst1/Carmil2/Cd1d1/Cd3e/Fgf10/H2-Bl/H2-DMb1/H2-M5/H2-T10/H2-T3/Havcr2/Il23a/Il7/Irgm1/Itgal/Mif/Pnp/Rasal3/Slc4a1/Spta1/Syk/Zap70/Zp3	24
GO:0006520	BP	GO:0006520	amino acid metabolic process	31/1477	272/28891	2.71864e-05	0.00206239	0.00169637	Accsl/Amt/Asrgl1/Bcat1/Bcat2/Bckdhb/Cth/Dars2/Ddah2/Ddc/Dhfr/Dpys/Enoph1/Etfb/Farsb/Gad1/Gars/Gfpt2/Hao1/Hpdl/Mthfd2l/Nos1/Pfas/Pipox/Psat1/Psph/Slc7a7/Tars2/Tdh/Tph2/Ucp2	31
GO:0032946	BP	GO:0032946	positive regulation of mononuclear cell proliferation	24/1477	186/28891	2.92915e-05	0.00219164	0.00180268	Atad5/Bst1/Carmil2/Cd1d1/Cd3e/Fgf10/H2-Bl/H2-DMb1/H2-M5/H2-T10/H2-T3/Havcr2/Il23a/Il7/Irgm1/Itgal/Mif/Pnp/Rasal3/Slc4a1/Spta1/Syk/Zap70/Zp3	24
GO:0080111	BP	GO:0080111	DNA demethylation	8/1477	26/28891	3.12655e-05	0.00229993	0.00189175	Apobec2/Apobec3/Dppa3/Stpg1/Tet1/Tet2/Tox/Trim28	8
GO:0070371	BP	GO:0070371	ERK1 and ERK2 cascade	38/1477	367/28891	3.19579e-05	0.00229993	0.00189175	Acta2/Alkal1/C3/Card9/Ccl8/Ceacam1/Chrna9/Cxcl17/Epha2/Epor/Fgf1/Fgf10/Fgf15/Fgf4/Fgg/Gstp-ps/Gstp2/Havcr2/Hesx1/Htr2a/Klf4/Mif/Mt3/Nek10/Nlrp6/Nod1/Nodal/Nqo2/P2ry6/Pde8a/Pdgfa/Pla2g5/Ptpn6/Rasgrp1/Sirt3/Slc30a10/Syk/Zfp36l1	38
GO:0002832	BP	GO:0002832	negative regulation of response to biotic stimulus	24/1477	187/28891	3.2002e-05	0.00229993	0.00189175	A2m/Ceacam1/Dhx58/Fgl2/H2-Bl/H2-M5/H2-T10/H2-T3/Havcr2/Irgm1/Irgm2/Isg15/Nlrp4a/Nlrp4f/Oas1a/Oas1b/Oas3/Parp1/Rab7b/Serping1/Stat2/Trim30a/Trim38/Tyro3	24
GO:0043903	BP	GO:0043903	regulation of biological process involved in symbiotic interaction	13/1477	68/28891	3.49059e-05	0.00247606	0.00203662	Ch25h/Ifitm1/Ifitm2/Ifitm3/Ifitm6/Ptx3/Trim12a/Trim12c/Trim30a/Trim30d/Trim34a/Trim34b/Trim38	13
GO:0070372	BP	GO:0070372	regulation of ERK1 and ERK2 cascade	36/1477	343/28891	3.83614e-05	0.00268628	0.00220953	Acta2/Alkal1/C3/Card9/Ccl8/Ceacam1/Chrna9/Cxcl17/Epha2/Epor/Fgf1/Fgf10/Fgf15/Fgf4/Fgg/Gstp-ps/Gstp2/Havcr2/Htr2a/Klf4/Mif/Mt3/Nek10/Nlrp6/Nod1/Nodal/Nqo2/P2ry6/Pde8a/Pdgfa/Pla2g5/Ptpn6/Rasgrp1/Sirt3/Slc30a10/Syk	36
GO:0070665	BP	GO:0070665	positive regulation of leukocyte proliferation	25/1477	202/28891	4.09425e-05	0.00283073	0.00232835	Atad5/Bst1/Carmil2/Cd1d1/Cd3e/Fgf10/H2-Bl/H2-DMb1/H2-M5/H2-T10/H2-T3/Havcr2/Il23a/Il34/Il7/Irgm1/Itgal/Mif/Pnp/Rasal3/Slc4a1/Spta1/Syk/Zap70/Zp3	25
GO:0010639	BP	GO:0010639	negative regulation of organelle organization	39/1477	387/28891	4.61897e-05	0.00311514	0.00256228	Anapc15/Arhgap33os/Carmil2/Cep192/Chek1/Dcp2/Dmtn/Fbxo5/Fkbp4/Hormad1/Inpp5j/Kat2b/Katnb1/Khdc3/Kntc1/Lcmt1/Lima1/Map1b/Map2/Mapt/Mtbp/Nupr1/Osm/Parp1/Patl2/Pecam1/Pif1/Pot1a/Rad1/Rtel1/Sgk1/Shank1/Slit2/Spta1/Stmn2/Syt4/Tex14/Tmem39a/Was	39
GO:0051053	BP	GO:0051053	negative regulation of DNA metabolic process	20/1477	144/28891	4.61967e-05	0.00311514	0.00256228	Ankrd1/Chek1/Dcp2/Dnajc2/Dnmt3l/Dppa3/Fbxo5/Gmnc/H1f1/H1f3/H1f5/Msh2/Otub2/Parp1/Pif1/Pot1a/Rtel1/Senp3/Trim28/Xrcc5	20
GO:0007059	BP	GO:0007059	chromosome segregation	41/1477	416/28891	4.95975e-05	0.00330368	0.00271736	Actl6a/Akap8l/Anapc15/Arhgap33os/Bccip/Brca1/Cenpo/Cenpp/Cenpu/Cep192/Chmp4c/Chtf18/Dmc1/Esco2/Fancd2/Fbxo5/Hormad1/Kat2b/Khdc3/Kif18a/Kntc1/Lcmt1/Majin/Msh4/Mzt1/Nsl1/Nup37/Nup43/Nusap1/Phf10/Rcc2/Ripor2/Septin1/Ska2/Stag3/Syce2/Sycp3/Terb2/Tex11/Tex14/Zcwpw1	41
GO:0007127	BP	GO:0007127	meiosis I	19/1477	134/28891	5.3183e-05	0.00349982	0.00287869	Chtf18/Dmc1/Dmrtc2/Dnmt3l/Fancd2/Fbxo5/Hormad1/Hsf2bp/Majin/Msh4/Psma8/Rad54l/Rpl10l/Stag3/Syce2/Sycp3/Terb2/Tex11/Zcwpw1	19
GO:0002696	BP	GO:0002696	positive regulation of leukocyte activation	42/1477	432/28891	5.51963e-05	0.00356378	0.0029313	Actl6a/Atad5/Bst1/Carmil2/Cd1d1/Cd3e/Fcho1/Fgf10/Fgr/H2-Bl/H2-DMb1/H2-M5/H2-T10/H2-T3/Havcr2/Hmces/Hsp90aa1/Il1rl2/Il23a/Il33/Il7/Inpp5d/Irgm1/Itgal/Kmt5c/Lbp/Lck/Lilrb4a/Mif/Msh2/Phf10/Pnp/Ppp2r3c/Rasal3/Rasgrp1/Slc4a1/Spta1/Syk/Ticam2/Tox/Zap70/Zp3	42
GO:0051784	BP	GO:0051784	negative regulation of nuclear division	13/1477	71/28891	5.60732e-05	0.00356378	0.0029313	Anapc15/Arhgap33os/Cep192/Chek1/Fbxo5/Hormad1/Khdc3/Kntc1/Lcmt1/Mtbp/Osm/Rad1/Tex14	13
GO:1902105	BP	GO:1902105	regulation of leukocyte differentiation	37/1477	363/28891	5.62879e-05	0.00356378	0.0029313	Actl6a/Carmil2/Cd1d1/Ceacam1/Clec2i/Dtx1/Duxbl1/Fancd2/Fgl2/Gpr68/Hsp90aa1/Ikzf3/Il1rl2/Il23a/Il34/Il7/Inpp5d/Lck/Lilrb4a/Mitf/Phf10/Pias3/Pnp/Pou4f2/Ppp2r3c/Prdm1/Ptpn6/Rasgrp1/Sfrp1/Syk/Tal1/Tesc/Thoc5/Tox/Zap70/Zbtb7a/Zfp36l1	37
GO:0032069	BP	GO:0032069	regulation of nuclease activity	8/1477	28/28891	5.67647e-05	0.00356378	0.0029313	Hmgb2/Oas1a/Oas1b/Oas2/Oas3/Oasl1/Oasl2/Pcna	8
GO:0007159	BP	GO:0007159	leukocyte cell-cell adhesion	43/1477	447/28891	5.78686e-05	0.00358554	0.0029492	Actl6a/Carmil2/Cd1d1/Cd3e/Ceacam1/Dtx1/Fcho1/Fgl2/Fut9/H2-Bl/H2-DMb1/H2-M5/H2-T10/H2-T3/Havcr2/Hsp90aa1/Il1rl2/Il23a/Il7/Irgm1/Itgal/Jam2/Klf4/Laptm5/Lck/Lilrb4a/Nt5e/Pecam1/Phf10/Pla2g2e/Pla2g5/Pnp/Ptpn6/Rasal3/Rasgrp1/Ripor2/Selplg/Slc4a1/Spta1/Syk/Tarm1/Zap70/Zp3	43
GO:0042098	BP	GO:0042098	T cell proliferation	30/1477	270/28891	5.84243e-05	0.00358554	0.0029492	Carmil2/Cd1d1/Cd3e/Ceacam1/Clec2i/H2-Bl/H2-DMb1/H2-M5/H2-T10/H2-T3/Havcr2/Il23a/Irgm1/Itgal/Laptm5/Lilrb4a/Pla2g2e/Pla2g5/Pnp/Ptpn6/Rasal3/Rasgrp1/Ripor2/Slc4a1/Slfn2/Spta1/Syk/Tarm1/Zap70/Zp3	30
GO:0006631	BP	GO:0006631	fatty acid metabolic process	44/1477	463/28891	6.34726e-05	0.00385208	0.00316844	Acacb/Acot8/Acot9/Acsbg2/Acsbg3/Adh7/Alkbh7/Alox12b/Aoah/Brca1/C1qtnf2/C3/Ceacam1/Cpt1a/Cyp2b23/Ech1/Echdc2/Echs1/Elovl7/Ephx2/Etfb/Gpat2/Gstp-ps/Gstp2/Hao1/Hnf1a/Kat2b/Lipc/Mif/Mtln/Nr1h2/Nucb2/Nudt19/Olah/Pla2g10/Pla2g1b/Pla2g5/Pnpla3/Ptges3/Ptgis/Sco1/Slc27a5/Tnxb/Trib3	44
GO:0032480	BP	GO:0032480	negative regulation of type I interferon production	10/1477	45/28891	7.30872e-05	0.00438684	0.00360829	Dhx58/Gbp3/Gbp4/Havcr2/Irgm1/Irgm2/Rbx1-ps/Relb/Traip/Xaf1	10
GO:0045005	BP	GO:0045005	DNA-templated DNA replication maintenance of fidelity	11/1477	54/28891	7.53611e-05	0.00444705	0.00365781	Asf1a/Bard1/Brca1/Fam111a/Khdc3/Ooep/Parp1/Pcna/Pold1/Rtel1/Traip	11
GO:0034340	BP	GO:0034340	response to type I interferon	13/1477	73/28891	7.57188e-05	0.00444705	0.00365781	Ch25h/Ifitm1/Ifitm2/Ifitm3/Ifitm6/Isg15/Oas1a/Oas1b/Oas2/Oas3/Sp100/Stat2/Zbp1	13
GO:0006633	BP	GO:0006633	fatty acid biosynthetic process	21/1477	161/28891	7.68647e-05	0.00446633	0.00367367	Acacb/Acsbg2/Acsbg3/Alox12b/Brca1/Ceacam1/Elovl7/Gstp-ps/Gstp2/Hnf1a/Kat2b/Lipc/Mif/Nr1h2/Olah/Pla2g10/Pla2g1b/Ptges3/Ptgis/Sco1/Trib3	21
GO:0045652	BP	GO:0045652	regulation of megakaryocyte differentiation	7/1477	22/28891	7.7822e-05	0.00447436	0.00368027	Gabpa/Hmgb2/Lox/Myb/Prmt1/Rab7b/Tesc	7
GO:0070661	BP	GO:0070661	leukocyte proliferation	41/1477	425/28891	7.99083e-05	0.00450103	0.00370221	Atad5/Bst1/Carmil2/Cd1d1/Cd3e/Ceacam1/Clec2i/Enpp3/Fgf10/H2-Bl/H2-DMb1/H2-M5/H2-T10/H2-T3/Havcr2/Ikzf3/Il23a/Il33/Il34/Il7/Inpp5d/Irgm1/Itgal/Laptm5/Lilrb4a/Mif/Pla2g2e/Pla2g5/Pnp/Ptpn6/Rasal3/Rasgrp1/Ripor2/Siglecg/Slc4a1/Slfn2/Spta1/Syk/Tarm1/Zap70/Zp3	41
GO:0046651	BP	GO:0046651	lymphocyte proliferation	38/1477	383/28891	7.99341e-05	0.00450103	0.00370221	Atad5/Bst1/Carmil2/Cd1d1/Cd3e/Ceacam1/Clec2i/Fgf10/H2-Bl/H2-DMb1/H2-M5/H2-T10/H2-T3/Havcr2/Ikzf3/Il23a/Il7/Inpp5d/Irgm1/Itgal/Laptm5/Lilrb4a/Mif/Pla2g2e/Pla2g5/Pnp/Ptpn6/Rasal3/Rasgrp1/Ripor2/Siglecg/Slc4a1/Slfn2/Spta1/Syk/Tarm1/Zap70/Zp3	38
GO:0002757	BP	GO:0002757	immune response-activating signaling pathway	42/1477	440/28891	8.34585e-05	0.00465154	0.00382601	Aim2/Blnk/Carmil2/Casp4/Cd3e/Cd79b/Clec2i/Cmklr1/Ddx60/Dhx58/Ecsit/Eif2ak2/Fcho1/Havcr2/Irgm1/Irgm2/Laptm5/Lbp/Lck/Lilrb4a/Mog/Myo1g/Nlrp6/Nod1/Oas1a/Oas1b/Oas3/Oasl1/Phpt1/Ptpn6/Rab7b/Rnf135/Rsad2/S100a14/Stoml2/Syk/Ticam2/Tnip3/Trim30a/Tyro3/Ubash3a/Zap70	42
GO:0035825	BP	GO:0035825	homologous recombination	12/1477	64/28891	8.44535e-05	0.00465945	0.00383251	Bard1/Brca1/Chtf18/Dmc1/Fancd2/Hsf2bp/Majin/Msh4/Rad54l/Sycp3/Terb2/Tex11	12
GO:0140888	BP	GO:0140888	interferon-mediated signaling pathway	14/1477	84/28891	8.6226e-05	0.00467051	0.00384161	Ifitm1/Ifitm2/Ifitm3/Ifitm6/Irgm1/Irgm2/Isg15/Oas1a/Oas1b/Oas2/Oas3/Parp9/Stat2/Zbp1	14
GO:0045619	BP	GO:0045619	regulation of lymphocyte differentiation	26/1477	224/28891	8.63642e-05	0.00467051	0.00384161	Actl6a/Carmil2/Cd1d1/Dtx1/Duxbl1/Fancd2/Fgl2/Hsp90aa1/Ikzf3/Il1rl2/Il23a/Il7/Inpp5d/Lck/Lilrb4a/Phf10/Pnp/Ppp2r3c/Prdm1/Ptpn6/Rasgrp1/Sfrp1/Syk/Tox/Zap70/Zfp36l1	26
GO:0061982	BP	GO:0061982	meiosis I cell cycle process	19/1477	139/28891	8.81021e-05	0.00471778	0.00388049	Chtf18/Dmc1/Dmrtc2/Dnmt3l/Fancd2/Fbxo5/Hormad1/Hsf2bp/Majin/Msh4/Psma8/Rad54l/Rpl10l/Stag3/Syce2/Sycp3/Terb2/Tex11/Zcwpw1	19
GO:0016078	BP	GO:0016078	tRNA catabolic process	6/1477	16/28891	9.07917e-05	0.00476831	0.00392206	Exosc2/Exosc7/Mettl1/Slfn2/Slfn8/Slfn9	6
GO:0060700	BP	GO:0060700	regulation of ribonuclease activity	6/1477	16/28891	9.07917e-05	0.00476831	0.00392206	Oas1a/Oas1b/Oas2/Oas3/Oasl1/Oasl2	6
GO:0045786	BP	GO:0045786	negative regulation of cell cycle	39/1477	400/28891	9.42004e-05	0.00490021	0.00403055	Anapc15/Arhgap33os/Bard1/Brca1/Cdc5l/Cep192/Chek1/Chmp4c/Chtf18/Crlf3/Dtx3l/Fancd2/Fbxo5/Gmnc/Hexim2/Hormad1/Hus1b/Inip/Kat2b/Khdc3/Klf4/Kntc1/Lcmt1/Mbtps2/Miip/Msh2/Mtbp/Nupr1/Osm/Parp9/Ptprv/Rad1/Rnaseh2b/Sox2/Susd2/Tex14/Thoc5/Wdr76/Zfp36l1	39
GO:0042102	BP	GO:0042102	positive regulation of T cell proliferation	19/1477	140/28891	9.71265e-05	0.00498026	0.00409639	Carmil2/Cd1d1/Cd3e/H2-Bl/H2-DMb1/H2-M5/H2-T10/H2-T3/Havcr2/Il23a/Irgm1/Itgal/Pnp/Rasal3/Slc4a1/Spta1/Syk/Zap70/Zp3	19
GO:0098869	BP	GO:0098869	cellular oxidant detoxification	8/1477	30/28891	9.75628e-05	0.00498026	0.00409639	Cat/Dhfr/Gpx2/Gsr/Mt3/Nqo1/Sod1/Sod2	8
GO:0065004	BP	GO:0065004	protein-DNA complex assembly	22/1477	176/28891	9.96829e-05	0.00504137	0.00414665	Asf1a/Cenpo/Cenpp/Cenpv/Chaf1b/Dmc1/H1f1/H1f3/H1f5/H3c2/H3c3/H3c6/H3c7/Kntc1/Med18/Med28/Nasp/Padi4/Set/Taf1b/Taf7l2/Zfp827	22
GO:0050777	BP	GO:0050777	negative regulation of immune response	27/1477	239/28891	0.000101214	0.00507184	0.00417171	A2m/Ceacam1/Dhx58/Enpp3/Fgl2/Gpx2/H2-Bl/H2-M5/H2-T10/H2-T3/Havcr2/Il33/Inpp5d/Isg15/Lilrb4a/Nlrp4a/Nlrp4f/Nlrp6/Oas1a/Oas1b/Oas3/Parp1/Ptpn6/Serping1/Stat2/Svep1/Tyro3	27
GO:0000303	BP	GO:0000303	response to superoxide	7/1477	23/28891	0.000106944	0.0052954	0.0043556	Dhfr/Mt3/Nqo1/Parp1/Sod1/Sod2/Ucp2	7
GO:0072330	BP	GO:0072330	monocarboxylic acid biosynthetic process	26/1477	227/28891	0.000107614	0.0052954	0.0043556	Acacb/Acsbg2/Acsbg3/Alox12b/Amacr/Brca1/Ceacam1/Dhrs9/Elovl7/Fgf15/Gstp-ps/Gstp2/Hnf1a/Kat2b/Ldhc/Lipc/Mif/Nr1h2/Olah/Pla2g10/Pla2g1b/Ptges3/Ptgis/Sco1/Slc27a5/Trib3	26
GO:0032943	BP	GO:0032943	mononuclear cell proliferation	38/1477	389/28891	0.0001106	0.00539371	0.00443646	Atad5/Bst1/Carmil2/Cd1d1/Cd3e/Ceacam1/Clec2i/Fgf10/H2-Bl/H2-DMb1/H2-M5/H2-T10/H2-T3/Havcr2/Ikzf3/Il23a/Il7/Inpp5d/Irgm1/Itgal/Laptm5/Lilrb4a/Mif/Pla2g2e/Pla2g5/Pnp/Ptpn6/Rasal3/Rasgrp1/Ripor2/Siglecg/Slc4a1/Slfn2/Spta1/Syk/Tarm1/Zap70/Zp3	38
GO:0032722	BP	GO:0032722	positive regulation of chemokine production	14/1477	86/28891	0.000112104	0.00541835	0.00445673	Aire/Card9/Eif2ak2/Havcr2/Il33/Il7/Lbp/Mcoln2/Mif/Oas1a/Oas1b/Oas3/Syk/Ticam2	14
GO:0045824	BP	GO:0045824	negative regulation of innate immune response	18/1477	130/28891	0.000113089	0.00541835	0.00445673	A2m/Ceacam1/Dhx58/H2-Bl/H2-M5/H2-T10/H2-T3/Havcr2/Isg15/Nlrp4a/Nlrp4f/Oas1a/Oas1b/Oas3/Parp1/Serping1/Stat2/Tyro3	18
GO:0071605	BP	GO:0071605	monocyte chemotactic protein-1 production	8/1477	31/28891	0.000125633	0.00589181	0.00484616	Apod/Gstp-ps/Gstp2/Mcoln2/Oas1a/Oas1b/Oas3/Syk	8
GO:0071637	BP	GO:0071637	regulation of monocyte chemotactic protein-1 production	8/1477	31/28891	0.000125633	0.00589181	0.00484616	Apod/Gstp-ps/Gstp2/Mcoln2/Oas1a/Oas1b/Oas3/Syk	8
GO:0007129	BP	GO:0007129	homologous chromosome pairing at meiosis	11/1477	57/28891	0.000126207	0.00589181	0.00484616	Dmc1/Fancd2/Hormad1/Majin/Msh4/Stag3/Syce2/Sycp3/Terb2/Tex11/Zcwpw1	11
GO:1902749	BP	GO:1902749	regulation of cell cycle G2/M phase transition	17/1477	120/28891	0.000130481	0.00603973	0.00496783	Atad5/Bard1/Brca1/Cdk2/Cdk3/Chek1/Chmp4c/Fbxo5/Hus1b/Inip/Mbtps2/Miip/Nek10/Rad51b/Rcc2/Rnaseh2b/Rrm2b	17
GO:0043122	BP	GO:0043122	regulation of I-kappaB kinase/NF-kappaB signaling	25/1477	217/28891	0.000131838	0.00605126	0.00497731	Card9/Cth/Gbp3/Gprc5b/Hdac1/Irgm1/Irgm2/Lilrb4a/Nlrp6/Nod1/Parp1/Ppm1n/Rbx1-ps/S100a4/Ticam2/Tnip3/Trim12a/Trim12c/Trim30a/Trim30d/Trim34a/Trim34b/Trim38/Trim52/Ubd	25
GO:1903037	BP	GO:1903037	regulation of leukocyte cell-cell adhesion	39/1477	407/28891	0.000135684	0.00617586	0.0050798	Actl6a/Carmil2/Cd1d1/Cd3e/Ceacam1/Dtx1/Fcho1/Fgl2/Fut9/H2-Bl/H2-DMb1/H2-M5/H2-T10/H2-T3/Havcr2/Hsp90aa1/Il1rl2/Il23a/Il7/Irgm1/Itgal/Klf4/Laptm5/Lck/Lilrb4a/Phf10/Pla2g2e/Pla2g5/Pnp/Ptpn6/Rasal3/Rasgrp1/Ripor2/Slc4a1/Spta1/Syk/Tarm1/Zap70/Zp3	39
GO:0002764	BP	GO:0002764	immune response-regulating signaling pathway	42/1477	450/28891	0.000136995	0.00618403	0.00508652	Aim2/Blnk/Carmil2/Casp4/Cd3e/Cd79b/Clec2i/Cmklr1/Ddx60/Dhx58/Ecsit/Eif2ak2/Fcho1/Havcr2/Irgm1/Irgm2/Laptm5/Lbp/Lck/Lilrb4a/Mog/Myo1g/Nlrp6/Nod1/Oas1a/Oas1b/Oas3/Oasl1/Phpt1/Ptpn6/Rab7b/Rnf135/Rsad2/S100a14/Stoml2/Syk/Ticam2/Tnip3/Trim30a/Tyro3/Ubash3a/Zap70	42
GO:0051090	BP	GO:0051090	regulation of DNA-binding transcription factor activity	41/1477	436/28891	0.000139301	0.00623656	0.00512972	Aim2/Camk1d/Card9/Cat/Cmklr1/Cth/Ddr2/Eif2ak2/Fancd2/Foxs1/Havcr2/Hck/Klf4/Lpar5/Mbtps2/Nlrc4/Nod1/Nodal/Nupr1/Pla2g10/Pou4f2/Ptch1/Ptgis/Rab7b/Setd6/Sfrp4/Sp100/Stk36/Syk/Ticam2/Traip/Trim12a/Trim12c/Trim30a/Trim30d/Trim34a/Trim34b/Trim38/Trim52/Zbtb7a/Zic3	41
GO:0000305	BP	GO:0000305	response to oxygen radical	7/1477	24/28891	0.000144337	0.00636094	0.00523203	Dhfr/Mt3/Nqo1/Parp1/Sod1/Sod2/Ucp2	7
GO:0030099	BP	GO:0030099	myeloid cell differentiation	44/1477	480/28891	0.000144408	0.00636094	0.00523203	Batf/Batf2/Ceacam1/Clec2i/Dmtn/Dnase2a/Epha2/G6pdx/Gabpa/Gpr68/Hmgb2/Igsf23/Il23a/Il33/Il34/Inpp5d/Isg15/Klf2/Lilrb4a/Lox/Mitf/Myb/Nrros/Pias3/Pip4k2a/Pir/Pla2g10/Pou4f2/Prmt1/Ptpn6/Rab7b/Relb/Sfrp1/Slc25a38/Slc4a1/Tal1/Tesc/Tet2/Thoc5/Tspo2/Ubd/Ucp2/Zbtb7a/Zfp36l1	44
GO:0098813	BP	GO:0098813	nuclear chromosome segregation	32/1477	312/28891	0.000154512	0.00672268	0.00552957	Actl6a/Akap8l/Anapc15/Arhgap33os/Bccip/Cep192/Chmp4c/Dmc1/Fancd2/Fbxo5/Hormad1/Kat2b/Khdc3/Kif18a/Kntc1/Lcmt1/Majin/Msh4/Mzt1/Nsl1/Nusap1/Phf10/Rcc2/Ripor2/Septin1/Stag3/Syce2/Sycp3/Terb2/Tex11/Tex14/Zcwpw1	32
GO:0032663	BP	GO:0032663	regulation of interleukin-2 production	12/1477	68/28891	0.000155082	0.00672268	0.00552957	Card9/Carmil2/Cd1d1/Cd34/Cd3e/Clec2i/Havcr2/Laptm5/Lilrb4a/Pnp/Pnp2/Stoml2	12
GO:0035019	BP	GO:0035019	somatic stem cell population maintenance	14/1477	89/28891	0.000163466	0.00702372	0.00577719	Fgf10/Fgf4/Klf4/Med28/Nanog/Nodal/Panct2/Pou5f1/Rest/Sall1/Sfrp1/Sox2/Tal1/Tcl1	14
GO:0006164	BP	GO:0006164	purine nucleotide biosynthetic process	26/1477	233/28891	0.000164598	0.00702372	0.00577719	Acacb/Ampd1/G6pdx/Gucy2g/Hnf1a/Ldhc/Ldhd/Mthfd2l/Nampt/Naprt/Ndufa1/Ndufa7/Ndufb4/Ndufb5/Ndufb9/Ndufs4/Nmnat2/Nos1/Oas1a/Oasl2/Parp1/Pfas/Pnp/Prps1/Sdhb/Stoml2	26
GO:0050727	BP	GO:0050727	regulation of inflammatory response	39/1477	411/28891	0.000166196	0.00703693	0.00578805	Aim2/Aoah/Bst1/C3/Casp4/Cxcl17/Ddt/Enpp3/Fancd2/Gprc5b/Gpx2/H2-Bl/H2-M5/H2-T10/H2-T3/Il1rl2/Il33/Irgm1/Irgm2/Lbp/Napepld/Nlrp14/Nlrp4a/Nlrp4f/Nlrp6/Nt5e/Nupr1/Osm/Pla2g10/Pla2g5/Ptgis/Ptpn6/Setd6/Siglecg/Socs3/Sod1/Tyro3/Zbp1/Zp3	39
GO:0001825	BP	GO:0001825	blastocyst formation	11/1477	59/28891	0.000174324	0.00732431	0.00602442	Actl6a/Foxd3/Gabpa/Mfng/Nodal/Pou5f1/Prdm14/Sf3b6/Sox2/Tet1/Zp3	11
GO:0031297	BP	GO:0031297	replication fork processing	10/1477	50/28891	0.000186505	0.00777625	0.00639616	Asf1a/Bard1/Brca1/Fam111a/Khdc3/Ooep/Parp1/Pcna/Rtel1/Traip	10
GO:1901990	BP	GO:1901990	regulation of mitotic cell cycle phase transition	34/1477	343/28891	0.000188199	0.00778745	0.00640537	Actl6a/Anapc15/Arhgap33os/Atad5/Bard1/Brca1/Cdk2/Cdk3/Cep192/Chek1/Chmp4c/Crlf3/Ddr2/Fbxo5/Fgf10/Hus1b/Inip/Khdc3/Klf4/Kntc1/Lcmt1/Mbtps2/Miip/Mtbp/Phf10/Ptpn6/Ptprv/Rad51b/Rcc2/Rnaseh2b/Rrm2b/Tex14/Ubd/Zfp36l1	34
GO:0071897	BP	GO:0071897	DNA biosynthetic process	22/1477	184/28891	0.000191209	0.00785251	0.00645888	Ankrd1/Cct3/Chek1/Chtf18/Dcp2/Dnajc2/Dscc1/Hsp90aa1/Klf4/Lox/Pclaf/Pcna/Pif1/Pkib/Pold1/Pole2/Pot1a/Ptges3/Rfc5/Rrm2b/Sycp3/Xrcc5	22
GO:0006334	BP	GO:0006334	nucleosome assembly	12/1477	70/28891	0.000206213	0.00840548	0.00691371	Asf1a/Chaf1b/H1f1/H1f3/H1f5/H3c2/H3c3/H3c6/H3c7/Nasp/Padi4/Set	12
GO:0006457	BP	GO:0006457	protein folding	21/1477	173/28891	0.000214509	0.00867886	0.00713858	Ahsa1/Calr4/Cct3/Chchd4/Clgn/Cwc27/Dnajb13/Dnajc2/Dnajc7/Fkbp4/Fkbp5/Fkbp6/H2-DMb1/Hsp90aa1/Pdcl2/Pdia4/Ppid/Ppil1/Ptges3/Trap1/Vbp1	21
GO:0030219	BP	GO:0030219	megakaryocyte differentiation	10/1477	51/28891	0.000221466	0.00889446	0.00731592	Gabpa/Hmgb2/Lox/Myb/Pip4k2a/Prmt1/Ptpn6/Rab7b/Tal1/Tesc	10
GO:0006282	BP	GO:0006282	regulation of DNA repair	24/1477	212/28891	0.000232097	0.00925339	0.00761114	Actl6a/Bard1/Brca1/Chek1/Ercc8/Fgf10/Kat2b/Khdc3/Kmt5c/Ooep/Otub2/Parp1/Pcna/Phf10/Pnp/Pot1a/Rtel1/Ruvbl1/Senp3/Sgf29/Trim28/Ube2v2/Was/Zcwpw1	24
GO:0098754	BP	GO:0098754	detoxification	12/1477	71/28891	0.00023675	0.00937048	0.00770745	Cat/Dhfr/Gpx2/Gsr/Mt1/Mt2/Mt3/Nqo1/Slc30a10/Slc47a2/Sod1/Sod2	12
GO:0034341	BP	GO:0034341	response to type II interferon	19/1477	150/28891	0.00024303	0.00954987	0.007855	Bst2/Ccl8/Cdc42ep2/Gbp3/Gbp4/Gbp9/Ifitm1/Ifitm2/Ifitm3/Ifitm6/Irgm1/Irgm2/Parp9/Rab7b/Sp100/Tgtp1/Ubd/Vim/Was	19
GO:0016540	BP	GO:0016540	protein autoprocessing	7/1477	26/28891	0.000250748	0.00978275	0.00804655	Asrgl1/Casp12/Casp4/Fam111a/Parp1/Pcsk1/Pcsk9	7
GO:0032753	BP	GO:0032753	positive regulation of interleukin-4 production	10/1477	52/28891	0.000261759	0.0101399	0.00834034	Cd1d1/Cd3e/H2-Bl/H2-M5/H2-T10/H2-T3/Havcr2/Il33/Syk/Zp3	10
GO:0019221	BP	GO:0019221	cytokine-mediated signaling pathway	41/1477	450/28891	0.000271269	0.0104343	0.00858249	Aim2/Casp4/Ccl8/Ceacam1/Cxcl10/Cxcl11/Cxcl17/Epor/Ifitm1/Ifitm2/Ifitm3/Ifitm6/Iigp1/Il33/Il34/Il7/Irgm1/Irgm2/Isg15/Laptm5/Lilrb4a/Mt3/Nlrp6/Numbl/Nup85/Oas1a/Oas1b/Oas2/Oas3/Oasl1/Oasl2/Osm/Parp9/Pias3/Ptpn6/Slit2/Stat2/Syk/Ticam2/Traip/Zbp1	41
GO:0001708	BP	GO:0001708	cell fate specification	16/1477	117/28891	0.000307021	0.0116829	0.00960947	Foxi3/Gli2/Gsx2/Hdac1/Myt1l/Nanog/Nfib/Nodal/Olig2/Otx2/Pou5f1/Prdm14/Ptch1/Ptch2/Sox1/Sox2	16
GO:0046641	BP	GO:0046641	positive regulation of alpha-beta T cell proliferation	10/1477	53/28891	0.000308007	0.0116829	0.00960947	Cd3e/H2-Bl/H2-M5/H2-T10/H2-T3/Il23a/Irgm1/Rasal3/Syk/Zap70	10
GO:0034374	BP	GO:0034374	low-density lipoprotein particle remodeling	5/1477	13/28891	0.000316074	0.0117442	0.0096599	Apoa2/Lipc/Pla2g10/Pla2g2e/Pla2g5	5
GO:0051177	BP	GO:0051177	meiotic sister chromatid cohesion	5/1477	13/28891	0.000316074	0.0117442	0.0096599	Hormad1/Hormad2/Sgo2b/Stag3/Sycp3	5
GO:1990918	BP	GO:1990918	double-strand break repair involved in meiotic recombination	5/1477	13/28891	0.000316074	0.0117442	0.0096599	Dmc1/Fancd2/Hsf2bp/Majin/Terb2	5
GO:0006883	BP	GO:0006883	intracellular sodium ion homeostasis	7/1477	27/28891	0.000323655	0.0119446	0.00982473	Atp1a3/Atp1b1/Atp1b2/C7/Sgk1/Spp1/Tesc	7
GO:0022409	BP	GO:0022409	positive regulation of cell-cell adhesion	34/1477	354/28891	0.00033836	0.0124035	0.0102022	Actl6a/Adam19/Carmil2/Cd1d1/Cd3e/Ceacam1/Fcho1/Fgg/H2-Bl/H2-DMb1/H2-M5/H2-T10/H2-T3/Havcr2/Hsp90aa1/Il1rl2/Il23a/Il7/Irgm1/Itgal/Lck/Lilrb4a/Myo10/Nodal/Phf10/Pnp/Rasal3/Rasgrp1/Slc4a1/Sox2/Spta1/Syk/Zap70/Zp3	34
GO:0007249	BP	GO:0007249	I-kappaB kinase/NF-kappaB signaling	27/1477	258/28891	0.00035435	0.0128919	0.0106039	Card9/Cth/Gbp3/Gprc5b/Hdac1/Irgm1/Irgm2/Lilrb4a/Nlrp6/Nod1/Parp1/Ppm1n/Rbx1-ps/Relb/S100a4/Saa3/Ticam2/Tnip3/Trim12a/Trim12c/Trim30a/Trim30d/Trim34a/Trim34b/Trim38/Trim52/Ubd	27
GO:0010389	BP	GO:0010389	regulation of G2/M transition of mitotic cell cycle	15/1477	107/28891	0.000356753	0.0128919	0.0106039	Bard1/Brca1/Cdk2/Cdk3/Chek1/Chmp4c/Fbxo5/Hus1b/Inip/Mbtps2/Miip/Rad51b/Rcc2/Rnaseh2b/Rrm2b	15
GO:0050900	BP	GO:0050900	leukocyte migration	37/1477	398/28891	0.000358764	0.0128919	0.0106039	Aire/Apod/Bst1/Camk1d/Ccl8/Cd34/Cd9/Ch25h/Chga/Cmklr1/Cxcl10/Cxcl11/Cxcl17/Fut9/Il23a/Il33/Il34/Itgal/Jam2/Lbp/Lrch1/Mcoln2/Mif/Myo1g/Nup85/Pecam1/Ripor2/S100a14/Selplg/Slit2/Spp1/Syk/Tafa4/Vav1/Vegfc/Vegfd/Zp3	37
GO:0071450	BP	GO:0071450	cellular response to oxygen radical	6/1477	20/28891	0.000368342	0.0130642	0.0107456	Dhfr/Mt3/Nqo1/Parp1/Sod1/Sod2	6
GO:0071451	BP	GO:0071451	cellular response to superoxide	6/1477	20/28891	0.000368342	0.0130642	0.0107456	Dhfr/Mt3/Nqo1/Parp1/Sod1/Sod2	6
GO:0032760	BP	GO:0032760	positive regulation of tumor necrosis factor production	18/1477	143/28891	0.000378132	0.0133249	0.01096	Card9/Fzd5/H2-Bl/H2-M5/H2-T10/H2-T3/Havcr2/Il23a/Il33/Lbp/Mif/Nod1/Oas1a/Oas1b/Oas2/Oas3/Rasgrp1/Syk	18
GO:0032781	BP	GO:0032781	positive regulation of ATP-dependent activity	9/1477	45/28891	0.000388535	0.0136037	0.0111894	Ahsa1/Atp1b1/Atp1b2/Fgf10/Msh2/Myl4/Pot1a/Ryr2/Ssbp1	9
GO:0044839	BP	GO:0044839	cell cycle G2/M phase transition	19/1477	156/28891	0.000402194	0.0139037	0.0114361	Akap8l/Atad5/Bard1/Brca1/Cdk2/Cdk3/Chek1/Chmp4c/Fbxo5/Hus1b/Inip/Mbtps2/Miip/Nek10/Rad51b/Rcc2/Rnaseh2b/Rrm2b/Tpd52l1	19
GO:0060759	BP	GO:0060759	regulation of response to cytokine stimulus	19/1477	156/28891	0.000402194	0.0139037	0.0114361	Casp4/Il7/Irgm1/Irgm2/Isg15/Klf4/Laptm5/Nlrp6/Oas1a/Oas1b/Oas3/Parp9/Slit2/Stat2/Syk/Ticam2/Tle5/Traip/Zbp1	19
GO:0006301	BP	GO:0006301	postreplication repair	7/1477	28/28891	0.000412618	0.0141743	0.0116587	Brca1/Msh2/Pclaf/Pcna/Pold1/Pole2/Ube2v2	7
GO:0060326	BP	GO:0060326	cell chemotaxis	32/1477	331/28891	0.000444419	0.0151713	0.0124788	Bin2/Bst1/Camk1d/Ccl8/Ch25h/Chga/Cmklr1/Cxcl10/Cxcl11/Cxcl17/Epha2/Fgf1/Fgf4/Gstp2/Hmgb2/Il23a/Il34/Lbp/Lox/Mif/Nup85/Ripor2/S100a14/Saa3/Slit2/Snai2/Spp1/Syk/Tafa4/Vav1/Vegfc/Vegfd	32
GO:1903557	BP	GO:1903557	positive regulation of tumor necrosis factor superfamily cytokine production	18/1477	145/28891	0.000448198	0.015198	0.0125007	Card9/Fzd5/H2-Bl/H2-M5/H2-T10/H2-T3/Havcr2/Il23a/Il33/Lbp/Mif/Nod1/Oas1a/Oas1b/Oas2/Oas3/Rasgrp1/Syk	18
GO:0042391	BP	GO:0042391	regulation of membrane potential	43/1477	491/28891	0.000451177	0.015198	0.0125007	Atp1a3/Atp1b1/Atp1b2/Best2/Casq2/Chchd10/Chrna9/Chrnd/Clcn1/Gabrp/Gabrr1/Gna14/Grin1/Grin2c/Hcn2/Hnf1a/Hsh2d/Insyn2b/Kcnh3/Kcnh6/Kcnh8/Kcnj6/Kcnn2/Mapt/Mllt11/Mtln/Myh14/Ndufs4/Nlgn3/Nos1/Parp1/Pias3/Ppp2r3c/Ryr2/Scn3a/Shank1/Slc29a1/Snta1/Sod1/Sod2/Tafa4/Tcl1/Ucp2	43
GO:0032623	BP	GO:0032623	interleukin-2 production	12/1477	76/28891	0.000453546	0.015198	0.0125007	Card9/Carmil2/Cd1d1/Cd34/Cd3e/Clec2i/Havcr2/Laptm5/Lilrb4a/Pnp/Pnp2/Stoml2	12
GO:0006935	BP	GO:0006935	chemotaxis	41/1477	462/28891	0.000464098	0.0154567	0.0127135	Adgra2/Bin2/Bst1/Camk1d/Ccl8/Ch25h/Chga/Cmklr1/Cxcl10/Cxcl11/Cxcl17/Epha2/Fgf1/Fgf10/Fgf4/Gstp2/Hmgb2/Igfals/Il23a/Il34/Lbp/Lox/Mif/Ntn1/Nup85/Pdgfa/Pou4f2/Ripor2/S100a14/Saa3/Sema4b/Sema5b/Slit2/Snai2/Spp1/Syk/Tafa4/Tubb2b/Vav1/Vegfc/Vegfd	41
GO:0002700	BP	GO:0002700	regulation of production of molecular mediator of immune response	25/1477	236/28891	0.000480096	0.0157774	0.0129773	Apoa2/Atad5/Bst2/Card9/Casp4/Fzd5/Gprc5b/H2-Bl/H2-M5/H2-T10/H2-T3/Hmces/Il33/Kmt5c/Laptm5/Lilrb4a/Mif/Msh2/Nod1/Pgc/Rsad2/Siglecg/Syk/Ticam2/Vpreb3	25
GO:0060337	BP	GO:0060337	type I interferon-mediated signaling pathway	11/1477	66/28891	0.000482391	0.0157774	0.0129773	Ifitm1/Ifitm2/Ifitm3/Ifitm6/Isg15/Oas1a/Oas1b/Oas2/Oas3/Stat2/Zbp1	11
GO:0071357	BP	GO:0071357	cellular response to type I interferon	11/1477	66/28891	0.000482391	0.0157774	0.0129773	Ifitm1/Ifitm2/Ifitm3/Ifitm6/Isg15/Oas1a/Oas1b/Oas2/Oas3/Stat2/Zbp1	11
GO:0050870	BP	GO:0050870	positive regulation of T cell activation	28/1477	277/28891	0.000488011	0.0157855	0.0129839	Actl6a/Carmil2/Cd1d1/Cd3e/Fcho1/H2-Bl/H2-DMb1/H2-M5/H2-T10/H2-T3/Havcr2/Hsp90aa1/Il1rl2/Il23a/Il7/Irgm1/Itgal/Lck/Lilrb4a/Phf10/Pnp/Rasal3/Rasgrp1/Slc4a1/Spta1/Syk/Zap70/Zp3	28
GO:0002702	BP	GO:0002702	positive regulation of production of molecular mediator of immune response	20/1477	171/28891	0.000488418	0.0157855	0.0129839	Atad5/Card9/Casp4/Fzd5/Gprc5b/H2-Bl/H2-M5/H2-T10/H2-T3/Hmces/Il33/Kmt5c/Laptm5/Mif/Msh2/Nod1/Pgc/Rsad2/Syk/Ticam2	20
GO:0042330	BP	GO:0042330	taxis	41/1477	464/28891	0.000506057	0.0162593	0.0133737	Adgra2/Bin2/Bst1/Camk1d/Ccl8/Ch25h/Chga/Cmklr1/Cxcl10/Cxcl11/Cxcl17/Epha2/Fgf1/Fgf10/Fgf4/Gstp2/Hmgb2/Igfals/Il23a/Il34/Lbp/Lox/Mif/Ntn1/Nup85/Pdgfa/Pou4f2/Ripor2/S100a14/Saa3/Sema4b/Sema5b/Slit2/Snai2/Spp1/Syk/Tafa4/Tubb2b/Vav1/Vegfc/Vegfd	41
GO:0072521	BP	GO:0072521	purine-containing compound metabolic process	42/1477	479/28891	0.00050949	0.0162739	0.0133857	Acacb/Acot8/Acot9/Ampd1/Atp1b1/Enpp3/Epha2/G6pdx/Gda/Gucy2g/Hnf1a/Hsd11b1/Ldhc/Ldhd/Mthfd2l/Myh3/Nampt/Naprt/Ndufa1/Ndufa7/Ndufb4/Ndufb5/Ndufb9/Ndufs4/Nmnat2/Nos1/Nqo1/Nt5c3/Nt5e/Nudt19/Oard1/Oas1a/Oasl2/Parp1/Pfas/Pipox/Pnp/Pnp2/Prps1/Sdhb/Spp1/Stoml2	42
GO:0006304	BP	GO:0006304	DNA modification	13/1477	88/28891	0.000518382	0.0164617	0.0135401	Alkbh2/Apobec2/Apobec3/Dnmt3l/Dppa3/Gnasas1/Parp1/Prdm14/Stpg1/Tet1/Tet2/Tox/Trim28	13
GO:0045165	BP	GO:0045165	cell fate commitment	30/1477	307/28891	0.000552586	0.0174464	0.0143501	Batf/Bvht/Fgf10/Foxi3/Gbx1/Gdf3/Gli2/Gsx2/Hdac1/Il23a/Il7/Mitf/Myt1l/Nanog/Nfib/Nkx6-3/Nodal/Olig1/Olig2/Otx2/Pou5f1/Prdm1/Prdm14/Ptch1/Ptch2/Sfrp1/Sox1/Sox2/Tal1/Tox	30
GO:0007131	BP	GO:0007131	reciprocal meiotic recombination	10/1477	57/28891	0.000566728	0.0176884	0.0145491	Chtf18/Dmc1/Fancd2/Hsf2bp/Majin/Msh4/Rad54l/Sycp3/Terb2/Tex11	10
GO:0140527	BP	GO:0140527	reciprocal homologous recombination	10/1477	57/28891	0.000566728	0.0176884	0.0145491	Chtf18/Dmc1/Fancd2/Hsf2bp/Majin/Msh4/Rad54l/Sycp3/Terb2/Tex11	10
GO:0050864	BP	GO:0050864	regulation of B cell activation	18/1477	148/28891	0.000574251	0.0178214	0.0146585	Atad5/Bst1/Hmces/Ikzf3/Il7/Inpp5d/Kmt5c/Laptm5/Lilrb4a/Mif/Msh2/Pnp/Ppp2r3c/Ptpn6/Sfrp1/Siglecg/Syk/Zfp36l1	18
GO:0070374	BP	GO:0070374	positive regulation of ERK1 and ERK2 cascade	25/1477	239/28891	0.000578799	0.017861	0.0146911	Acta2/Alkal1/C3/Card9/Ccl8/Cxcl17/Epor/Fgf1/Fgf10/Fgf15/Fgf4/Fgg/Havcr2/Htr2a/Mif/Mt3/Nod1/Nodal/Nqo2/P2ry6/Pde8a/Pdgfa/Pla2g5/Rasgrp1/Slc30a10	25
GO:0009636	BP	GO:0009636	response to toxic substance	17/1477	136/28891	0.000588598	0.0180614	0.0148559	Cat/Ddc/Dhfr/Eif2ak2/Ephx2/Gpx2/Gsr/Mt1/Mt2/Mt3/Nqo1/Nupr1/Scn3a/Slc30a10/Slc47a2/Sod1/Sod2	17
GO:0042770	BP	GO:0042770	signal transduction in response to DNA damage	21/1477	187/28891	0.000616225	0.0188035	0.0154663	Ankrd1/Atad5/Bard1/Batf/Brca1/Cdc5l/Chek1/Dtx3l/Fancd2/Hus1b/Mbtps2/Mif/Msh2/Parp9/Ptprv/Rad1/Rnaseh2b/Snai2/Sp100/Thoc5/Wdr76	21
GO:0000018	BP	GO:0000018	regulation of DNA recombination	17/1477	137/28891	0.000640584	0.0194382	0.0159884	Actl6a/Atad5/Chek1/H1f1/H1f3/H1f5/Hmces/Khdc3/Kmt5c/Msh2/Ooep/Parp1/Rtel1/Ruvbl1/Senp3/Was/Zcwpw1	17
GO:0045995	BP	GO:0045995	regulation of embryonic development	13/1477	90/28891	0.000645696	0.019485	0.0160269	Actl6a/Hesx1/Khdc3/Lama1/Lama2/Nlrp4f/Nodal/Osr1/Otx2/Ruvbl1/Sgf29/Tgif1/Wdr5	13
GO:0046633	BP	GO:0046633	alpha-beta T cell proliferation	12/1477	79/28891	0.000650403	0.0195192	0.0160551	Cd3e/H2-Bl/H2-M5/H2-T10/H2-T3/Il23a/Irgm1/Lilrb4a/Rasal3/Syk/Tarm1/Zap70	12
GO:0051302	BP	GO:0051302	regulation of cell division	21/1477	188/28891	0.000660998	0.0197288	0.0162274	Cat/Cenpv/Chmp4c/Fgf1/Fgf4/Insc/Kif20b/Myo19/Nanog/Ooep/Pdgfa/Pou5f1/Ptch1/Sgf29/Susd2/Tal1/Tex14/Thoc5/Vegfc/Vegfd/Wdr5	21
GO:0031115	BP	GO:0031115	negative regulation of microtubule polymerization	5/1477	15/28891	0.000676852	0.0200922	0.0165263	Fkbp4/Inpp5j/Map2/Sgk1/Stmn2	5
GO:0030098	BP	GO:0030098	lymphocyte differentiation	42/1477	486/28891	0.000681834	0.0201307	0.016558	Actl6a/Aire/Batf/Carmil2/Cd1d1/Cd3e/Cd79b/Dtx1/Duxbl1/Fancd2/Fgl2/Fzd5/Hsp90aa1/Ikzf3/Il1rl2/Il23a/Il7/Inpp5d/Laptm5/Lck/Lfng/Lilrb4a/Mfng/Msh2/Myb/Phf10/Pnp/Pou2f2/Ppp2r3c/Prdm1/Ptpn6/Rasgrp1/Relb/Rsad2/Sfrp1/Syk/Tox/Tyro3/Vav1/Zap70/Zbtb7a/Zfp36l1	42
GO:0050688	BP	GO:0050688	regulation of defense response to virus	14/1477	102/28891	0.000687298	0.0201829	0.0166009	Aim2/Apobec3/Dhx58/Dtx3l/Fgl2/Gbp4/Hsp90aa1/Il23a/Irgm1/Irgm2/Parp9/Rab7b/Trim30a/Trim38	14
GO:0007093	BP	GO:0007093	mitotic cell cycle checkpoint signaling	18/1477	151/28891	0.000729709	0.021213	0.0174482	Anapc15/Arhgap33os/Bard1/Brca1/Cep192/Chek1/Chmp4c/Fancd2/Hus1b/Inip/Khdc3/Kntc1/Lcmt1/Mbtps2/Msh2/Mtbp/Ptprv/Tex14	18
GO:0032814	BP	GO:0032814	regulation of natural killer cell activation	12/1477	80/28891	0.000730143	0.021213	0.0174482	Fgr/H2-Bl/H2-M5/H2-T10/H2-T3/Havcr2/Il23a/Lilrb4a/Prdm1/Rasgrp1/Ticam2/Tox	12
GO:0032680	BP	GO:0032680	regulation of tumor necrosis factor production	23/1477	216/28891	0.000736879	0.0212954	0.017516	Card9/Fzd5/Gstp-ps/Gstp2/H2-Bl/H2-M5/H2-T10/H2-T3/Havcr2/Il23a/Il33/Lbp/Lilrb4a/Mif/Nod1/Oas1a/Oas1b/Oas2/Oas3/Ptpn6/Rasgrp1/Syk/Trim30a	23
GO:0032673	BP	GO:0032673	regulation of interleukin-4 production	10/1477	59/28891	0.000751692	0.0216092	0.0177741	Cd1d1/Cd3e/H2-Bl/H2-M5/H2-T10/H2-T3/Havcr2/Il33/Syk/Zp3	10
GO:0002758	BP	GO:0002758	innate immune response-activating signaling pathway	25/1477	244/28891	0.00078293	0.0223893	0.0184158	Aim2/Casp4/Ddx60/Dhx58/Ecsit/Eif2ak2/Havcr2/Irgm1/Irgm2/Lbp/Nlrp6/Nod1/Oas1a/Oas1b/Oas3/Oasl1/Rab7b/Rnf135/Rsad2/S100a14/Syk/Ticam2/Tnip3/Trim30a/Tyro3	25
GO:0043045	BP	GO:0043045	DNA methylation involved in embryo development	6/1477	23/28891	0.000840783	0.0238334	0.0196036	Dnmt3l/Dppa3/Morc1/Tet1/Trim28/Zfp57	6
GO:2000278	BP	GO:2000278	regulation of DNA biosynthetic process	16/1477	128/28891	0.000842155	0.0238334	0.0196036	Ankrd1/Cct3/Chek1/Chtf18/Dcp2/Dnajc2/Dscc1/Hsp90aa1/Klf4/Pcna/Pif1/Pkib/Pot1a/Ptges3/Rfc5/Xrcc5	16
GO:0051783	BP	GO:0051783	regulation of nuclear division	18/1477	153/28891	0.000852313	0.0239966	0.0197378	Anapc15/Arhgap33os/Ccdc8/Cep192/Chek1/Dazl/Fbxo5/Hormad1/Khdc3/Kntc1/Lcmt1/Mtbp/Nusap1/Ooep/Osm/Psma8/Rad1/Tex14	18
GO:0140053	BP	GO:0140053	mitochondrial gene expression	19/1477	166/28891	0.000869496	0.0243548	0.0200324	Chchd10/Dars2/Fastkd1/Fastkd5/Gars/Mrpl1/Mrpl32/Mrpl35/Mrpl39/Mrpl47/Mrps5/Mrps9/Mterf1b/Mtrf1/Ndufa7/Pnpt1/Sirt3/Tefm/Tsfm	19
GO:0045621	BP	GO:0045621	positive regulation of lymphocyte differentiation	17/1477	141/28891	0.000889759	0.0246843	0.0203035	Actl6a/Carmil2/Cd1d1/Hsp90aa1/Il1rl2/Il23a/Il7/Inpp5d/Lck/Lilrb4a/Phf10/Pnp/Ppp2r3c/Rasgrp1/Syk/Tox/Zap70	17
GO:1903555	BP	GO:1903555	regulation of tumor necrosis factor superfamily cytokine production	23/1477	219/28891	0.000890299	0.0246843	0.0203035	Card9/Fzd5/Gstp-ps/Gstp2/H2-Bl/H2-M5/H2-T10/H2-T3/Havcr2/Il23a/Il33/Lbp/Lilrb4a/Mif/Nod1/Oas1a/Oas1b/Oas2/Oas3/Ptpn6/Rasgrp1/Syk/Trim30a	23
GO:0045143	BP	GO:0045143	homologous chromosome segregation	11/1477	71/28891	0.00091102	0.02501	0.0205713	Dmc1/Fancd2/Hormad1/Majin/Msh4/Stag3/Syce2/Sycp3/Terb2/Tex11/Zcwpw1	11
GO:2000242	BP	GO:2000242	negative regulation of reproductive process	12/1477	82/28891	0.000914272	0.02501	0.0205713	Eaf2/Fbxo5/Hormad1/Nodal/Osm/Plat/Rad1/Sod1/Tex11/Zfpm2/Zp2/Zp3	12
GO:0002221	BP	GO:0002221	pattern recognition receptor signaling pathway	24/1477	233/28891	0.00091578	0.02501	0.0205713	Aim2/Casp4/Ddx60/Dhx58/Ecsit/Eif2ak2/Havcr2/Irgm1/Irgm2/Lbp/Nlrp6/Nod1/Oas1a/Oas1b/Oas3/Oasl1/Rab7b/Rnf135/Rsad2/S100a14/Ticam2/Tnip3/Trim30a/Tyro3	24
GO:0018195	BP	GO:0018195	peptidyl-arginine modification	5/1477	16/28891	0.000943243	0.0256318	0.0210828	Ndufaf5/Prdm1/Prdm14/Prmt1/Prmt8	5
GO:0010591	BP	GO:0010591	regulation of lamellipodium assembly	8/1477	41/28891	0.000965918	0.026118	0.0214827	Abi3/Carmil2/Dmtn/Epha2/Fscn1/Hsp90aa1/Slit2/Was	8
GO:0045839	BP	GO:0045839	negative regulation of mitotic nuclear division	10/1477	61/28891	0.000983669	0.026467	0.0217698	Anapc15/Arhgap33os/Cep192/Chek1/Fbxo5/Khdc3/Kntc1/Lcmt1/Mtbp/Tex14	10
GO:0032608	BP	GO:0032608	interferon-beta production	11/1477	72/28891	0.00102642	0.0272152	0.0223852	Hmgb2/Hsp90aa1/Isg15/Oas1a/Oas1b/Oas2/Oas3/Relb/Rnf135/Traip/Trim38	11
GO:0032648	BP	GO:0032648	regulation of interferon-beta production	11/1477	72/28891	0.00102642	0.0272152	0.0223852	Hmgb2/Hsp90aa1/Isg15/Oas1a/Oas1b/Oas2/Oas3/Relb/Rnf135/Traip/Trim38	11
GO:0070192	BP	GO:0070192	chromosome organization involved in meiotic cell cycle	11/1477	72/28891	0.00102642	0.0272152	0.0223852	Dmc1/Fancd2/Hormad1/Majin/Msh4/Stag3/Syce2/Sycp3/Terb2/Tex11/Zcwpw1	11
GO:0043254	BP	GO:0043254	regulation of protein-containing complex assembly	38/1477	437/28891	0.00106794	0.0280734	0.0230911	Carmil2/Casp4/Cdc42ep2/Clec2i/Dmtn/Eif2ak2/Fkbp4/Fscn1/Gda/Hck/Hsp90aa1/Inpp5j/Irgm1/Irgm2/Isg15/Lcmt1/Lefty1/Map1b/Map2/Mapt/Mtln/Ncam1/Nphs1/Nr1h2/Pecam1/Rasip1/Sgk1/Slit2/Spta1/Stmn2/Syk/Tal1/Tcl1/Trim30a/Ulk1/Unc13a/Xaf1/Zfp827	38
GO:0051092	BP	GO:0051092	positive regulation of NF-kappaB transcription factor activity	18/1477	156/28891	0.00106907	0.0280734	0.0230911	Aim2/Card9/Cat/Cth/Eif2ak2/Nlrc4/Nod1/Rab7b/Ticam2/Trim12a/Trim12c/Trim30a/Trim30d/Trim34a/Trim34b/Trim38/Trim52/Zbtb7a	18
GO:1901991	BP	GO:1901991	negative regulation of mitotic cell cycle phase transition	20/1477	182/28891	0.00107546	0.028106	0.0231179	Anapc15/Arhgap33os/Bard1/Brca1/Cep192/Chek1/Chmp4c/Crlf3/Fbxo5/Hus1b/Inip/Khdc3/Klf4/Kntc1/Lcmt1/Mbtps2/Miip/Ptprv/Tex14/Zfp36l1	20
GO:0030718	BP	GO:0030718	germ-line stem cell population maintenance	4/1477	10/28891	0.00111424	0.028853	0.0237323	Pou5f1/Prdm14/Tuba3a/Zic3	4
GO:0044403	BP	GO:0044403	biological process involved in symbiotic interaction	26/1477	264/28891	0.00111461	0.028853	0.0237323	Card9/Ccl8/Ch25h/Chmp4c/F2/Gbp3/Gbp9/Gpx2/Hdac1/Ifitm1/Ifitm2/Ifitm3/Ifitm6/Napepld/Nlrp6/Pou2f3/Ptx3/Rest/Thoc5/Trim12a/Trim12c/Trim30a/Trim30d/Trim34a/Trim34b/Trim38	26
GO:0032640	BP	GO:0032640	tumor necrosis factor production	23/1477	223/28891	0.00113731	0.0292432	0.0240533	Card9/Fzd5/Gstp-ps/Gstp2/H2-Bl/H2-M5/H2-T10/H2-T3/Havcr2/Il23a/Il33/Lbp/Lilrb4a/Mif/Nod1/Oas1a/Oas1b/Oas2/Oas3/Ptpn6/Rasgrp1/Syk/Trim30a	23
GO:0055078	BP	GO:0055078	sodium ion homeostasis	8/1477	42/28891	0.00114039	0.0292432	0.0240533	Atp1a3/Atp1b1/Atp1b2/C7/Mllt6/Sgk1/Spp1/Tesc	8
GO:0031333	BP	GO:0031333	negative regulation of protein-containing complex assembly	18/1477	157/28891	0.00115105	0.0293075	0.0241061	Carmil2/Dmtn/Fkbp4/Inpp5j/Irgm1/Irgm2/Lcmt1/Lefty1/Map2/Pecam1/Sgk1/Slit2/Spta1/Stmn2/Trim30a/Ulk1/Xaf1/Zfp827	18
GO:0045911	BP	GO:0045911	positive regulation of DNA recombination	11/1477	73/28891	0.00115363	0.0293075	0.0241061	Actl6a/Atad5/Hmces/Khdc3/Kmt5c/Msh2/Ooep/Parp1/Ruvbl1/Was/Zcwpw1	11
GO:0044772	BP	GO:0044772	mitotic cell cycle phase transition	39/1477	454/28891	0.00115991	0.0293308	0.0241253	Actl6a/Anapc15/Arhgap33os/Atad5/Bard1/Brca1/Cdk17/Cdk2/Cdk3/Cep192/Chek1/Chmp4c/Crlf3/Ddr2/Fbxo5/Fgf10/Hus1b/Inip/Khdc3/Klf4/Kntc1/Lcmt1/Mbtps2/Miip/Mtbp/Myb/Nasp/Nfib/Phf10/Ptpn6/Ptprv/Rad51b/Rcc2/Rnaseh2b/Rrm2b/Tex14/Tpd52l1/Ubd/Zfp36l1	39
GO:0000959	BP	GO:0000959	mitochondrial RNA metabolic process	9/1477	52/28891	0.00117031	0.0294303	0.0242071	Chchd10/Dars2/Fastkd1/Fastkd5/Gars/Mterf1b/Pnpt1/Sirt3/Tefm	9
GO:0045739	BP	GO:0045739	positive regulation of DNA repair	16/1477	132/28891	0.00117462	0.0294303	0.0242071	Actl6a/Brca1/Ercc8/Fgf10/Khdc3/Kmt5c/Ooep/Parp1/Pcna/Phf10/Pnp/Ruvbl1/Trim28/Ube2v2/Was/Zcwpw1	16
GO:0032196	BP	GO:0032196	transposition	7/1477	33/28891	0.00119045	0.0295557	0.0243103	Apobec3/Dnmt3l/Fkbp6/L1td1/Morc1/Pgbd5/Tdrd12	7
GO:1901797	BP	GO:1901797	negative regulation of signal transduction by p53 class mediator	7/1477	33/28891	0.00119045	0.0295557	0.0243103	Atad5/Bcl2l12/Mif/Rnf34/Rrm2b/Rrn3/Snai2	7
GO:0043405	BP	GO:0043405	regulation of MAP kinase activity	21/1477	197/28891	0.00120759	0.0298455	0.0245486	Ceacam1/Fgf1/Fzd5/Gstp-ps/Gstp2/Htr2a/Il34/Map2k6/Mif/Nek10/Paqr3/Pdgfa/Ptpn6/Rasgrp1/Sfrp1/Stk38/Syk/Tnxb/Tpd52l1/Trib3/Uchl1	21
GO:0044725	BP	GO:0044725	chromatin reprogramming in the zygote	5/1477	17/28891	0.00128032	0.0315006	0.02591	Dnmt3l/Dppa3/Morc1/Tet1/Zfp57	5
GO:0043462	BP	GO:0043462	regulation of ATP-dependent activity	11/1477	74/28891	0.00129352	0.0315402	0.0259426	1810037I17Rik/Ahsa1/Atp1b1/Atp1b2/Fgf10/Fxyd2/Msh2/Myl4/Pot1a/Ryr2/Ssbp1	11
GO:0046640	BP	GO:0046640	regulation of alpha-beta T cell proliferation	11/1477	74/28891	0.00129352	0.0315402	0.0259426	Cd3e/H2-Bl/H2-M5/H2-T10/H2-T3/Il23a/Irgm1/Rasal3/Syk/Tarm1/Zap70	11
GO:0044282	BP	GO:0044282	small molecule catabolic process	32/1477	353/28891	0.00130988	0.0315402	0.0259426	Acacb/Acot8/Acsbg2/Adh1/Adh7/Amt/Asrgl1/Bcat1/Bcat2/Bckdhb/Cbr3/Cpt1a/Dhdh/Dpep2/Echdc2/Echs1/Etfb/Gad1/Galt/Gda/Hao1/Ldhc/Ldhd/Mtln/Nos1/Nqo2/Nudt19/Pfkp/Pipox/Pnp/Pnp2/Tdh	32
GO:0097529	BP	GO:0097529	myeloid leukocyte migration	25/1477	253/28891	0.00131065	0.0315402	0.0259426	Bst1/Camk1d/Ccl8/Cd9/Chga/Cmklr1/Cxcl10/Cxcl11/Cxcl17/Il23a/Il34/Lbp/Mcoln2/Mif/Nup85/Pecam1/Ripor2/S100a14/Slit2/Spp1/Syk/Tafa4/Vav1/Vegfc/Vegfd	25
GO:0001959	BP	GO:0001959	regulation of cytokine-mediated signaling pathway	17/1477	146/28891	0.00131337	0.0315402	0.0259426	Casp4/Il7/Irgm1/Irgm2/Isg15/Laptm5/Nlrp6/Oas1a/Oas1b/Oas3/Parp9/Slit2/Stat2/Syk/Ticam2/Traip/Zbp1	17
GO:0042832	BP	GO:0042832	defense response to protozoan	8/1477	43/28891	0.00133909	0.0315402	0.0259426	Batf/Batf2/Gbp3/Gbp4/Gbp9/Iigp1/Irgm2/Tgtp1	8
GO:0061081	BP	GO:0061081	positive regulation of myeloid leukocyte cytokine production involved in immune response	8/1477	43/28891	0.00133909	0.0315402	0.0259426	Card9/Casp4/Gprc5b/Laptm5/Mif/Nod1/Syk/Ticam2	8
GO:0030217	BP	GO:0030217	T cell differentiation	31/1477	339/28891	0.00134499	0.0315402	0.0259426	Actl6a/Aire/Batf/Carmil2/Cd1d1/Cd3e/Dtx1/Duxbl1/Fancd2/Fgl2/Fzd5/Hsp90aa1/Ikzf3/Il1rl2/Il23a/Il7/Lck/Lfng/Lilrb4a/Myb/Phf10/Pnp/Prdm1/Rasgrp1/Relb/Rsad2/Syk/Tox/Vav1/Zap70/Zfp36l1	31
GO:0009161	BP	GO:0009161	ribonucleoside monophosphate metabolic process	9/1477	53/28891	0.00134669	0.0315402	0.0259426	Ampd1/Dhodh/Dpys/Gda/Nt5c3/Nt5e/Pfas/Pnp/Prps1	9
GO:0006298	BP	GO:0006298	mismatch repair	6/1477	25/28891	0.00135123	0.0315402	0.0259426	Msh2/Msh4/Mutyh/Pcna/Rnaseh2a/Rnaseh2b	6
GO:0010884	BP	GO:0010884	positive regulation of lipid storage	6/1477	25/28891	0.00135123	0.0315402	0.0259426	Acacb/C3/Fitm1/Nr1h2/Pla2g10/Vstm2a	6
GO:0030903	BP	GO:0030903	notochord development	6/1477	25/28891	0.00135123	0.0315402	0.0259426	Cobl/Epha2/Gdf3/Gli1/Gli2/Ppp1r35	6
GO:0071706	BP	GO:0071706	tumor necrosis factor superfamily cytokine production	23/1477	226/28891	0.00135934	0.0315945	0.0259873	Card9/Fzd5/Gstp-ps/Gstp2/H2-Bl/H2-M5/H2-T10/H2-T3/Havcr2/Il23a/Il33/Lbp/Lilrb4a/Mif/Nod1/Oas1a/Oas1b/Oas2/Oas3/Ptpn6/Rasgrp1/Syk/Trim30a	23
GO:0045333	BP	GO:0045333	cellular respiration	25/1477	254/28891	0.00138487	0.0320514	0.0263631	Cat/Chchd10/Chchd4/Cyct/Etfb/Msh2/Mtfr1/Mtln/Ndufa1/Ndufa7/Ndufb4/Ndufb5/Ndufb9/Ndufs4/Nupr1/Oas1a/Oas1b/Pnpt1/Sdhb/Sirt3/Sod2/Stoml2/Tefm/Trap1/Uqcrc1	25
GO:1902107	BP	GO:1902107	positive regulation of leukocyte differentiation	22/1477	213/28891	0.00141309	0.0324298	0.0266743	Actl6a/Carmil2/Cd1d1/Gpr68/Hsp90aa1/Il1rl2/Il23a/Il34/Il7/Inpp5d/Lck/Lilrb4a/Phf10/Pnp/Pou4f2/Ppp2r3c/Rasgrp1/Syk/Tesc/Tox/Zap70/Zfp36l1	22
GO:1903708	BP	GO:1903708	positive regulation of hemopoiesis	22/1477	213/28891	0.00141309	0.0324298	0.0266743	Actl6a/Carmil2/Cd1d1/Gpr68/Hsp90aa1/Il1rl2/Il23a/Il34/Il7/Inpp5d/Lck/Lilrb4a/Phf10/Pnp/Pou4f2/Ppp2r3c/Rasgrp1/Syk/Tesc/Tox/Zap70/Zfp36l1	22
GO:0006163	BP	GO:0006163	purine nucleotide metabolic process	38/1477	444/28891	0.00142241	0.0325072	0.026738	Acacb/Acot8/Acot9/Ampd1/Atp1b1/Enpp3/Epha2/G6pdx/Gda/Gucy2g/Hnf1a/Hsd11b1/Ldhc/Ldhd/Mthfd2l/Myh3/Nampt/Naprt/Ndufa1/Ndufa7/Ndufb4/Ndufb5/Ndufb9/Ndufs4/Nmnat2/Nos1/Nqo1/Nt5e/Nudt19/Oas1a/Oasl2/Parp1/Pfas/Pipox/Pnp/Prps1/Sdhb/Stoml2	38
GO:0006749	BP	GO:0006749	glutathione metabolic process	10/1477	64/28891	0.00143872	0.0327428	0.0269318	Cth/G6pdx/Gsr/Gsta4/Gstm1/Gstm3/Gstp-ps/Gstp2/Sod1/Sod2	10
GO:2001251	BP	GO:2001251	negative regulation of chromosome organization	13/1477	98/28891	0.00144909	0.032842	0.0270133	Anapc15/Arhgap33os/Cep192/Dcp2/Fbxo5/Khdc3/Kntc1/Lcmt1/Parp1/Pif1/Pot1a/Rtel1/Tex14	13
GO:0002706	BP	GO:0002706	regulation of lymphocyte mediated immunity	24/1477	241/28891	0.00145721	0.0328895	0.0270524	2410137M14Rik/Atad5/C3/Cd1d1/Ceacam1/Fzd5/H2-Bl/H2-M5/H2-T10/H2-T3/Havcr2/Hmces/Il23a/Kmt5c/Lilrb4a/Msh2/Pnp/Ptpn6/Rasgrp1/Rsad2/Svep1/Vav1/Was/Zp3	24
GO:0046034	BP	GO:0046034	ATP metabolic process	16/1477	135/28891	0.00149139	0.0333852	0.0274602	Atp1b1/Enpp3/Hnf1a/Ldhc/Ldhd/Myh3/Ndufa1/Ndufa7/Ndufb4/Ndufb5/Ndufb9/Ndufs4/Nt5e/Parp1/Sdhb/Stoml2	16
GO:0071621	BP	GO:0071621	granulocyte chemotaxis	16/1477	135/28891	0.00149139	0.0333852	0.0274602	Bst1/Camk1d/Ccl8/Cmklr1/Cxcl10/Cxcl11/Cxcl17/Il23a/Il34/Lbp/Ripor2/S100a14/Slit2/Spp1/Syk/Vav1	16
GO:1901361	BP	GO:1901361	organic cyclic compound catabolic process	41/1477	491/28891	0.0015071	0.0335991	0.0276361	Blvrb/Cnot10/Dazl/Dcp2/Dcps/Dnase2a/Dnd1/Dpys/Elavl4/Enpp3/Ephx2/Exosc2/Exosc7/Fastkd1/Fastkd5/Galt/Gda/Hsd11b1/Hsd17b14/Magohb/Mettl1/Nt5c3/Nt5e/Nudt19/Oas2/Patl2/Pnp/Pnp2/Pnpt1/Rbm8a2/Rnaseh1/Rnaseh2a/Rnaseh2b/Slfn2/Slfn8/Slfn9/Spp1/Tet1/Tet2/Vim/Zfp36l1	41
GO:0043123	BP	GO:0043123	positive regulation of I-kappaB kinase/NF-kappaB signaling	17/1477	148/28891	0.00152513	0.0338629	0.0278531	Card9/Cth/Gprc5b/Nod1/Parp1/Rbx1-ps/S100a4/Ticam2/Trim12a/Trim12c/Trim30a/Trim30d/Trim34a/Trim34b/Trim38/Trim52/Ubd	17
GO:0006275	BP	GO:0006275	regulation of DNA replication	15/1477	123/28891	0.00155149	0.0343086	0.0282197	Actl6a/Atad5/Cacybp/Cdk2/Chtf18/Dscc1/Esco2/Fbxo5/Gli1/Gli2/Gmnc/Pcna/Rfc5/Ruvbl1/Ssbp1	15
GO:0046718	BP	GO:0046718	viral entry into host cell	13/1477	99/28891	0.0015916	0.0350537	0.0288325	Ch25h/Ifitm1/Ifitm2/Ifitm3/Ifitm6/Ptx3/Trim12a/Trim12c/Trim30a/Trim30d/Trim34a/Trim34b/Trim38	13
GO:0071622	BP	GO:0071622	regulation of granulocyte chemotaxis	10/1477	65/28891	0.00162372	0.035462	0.0291684	Bst1/Camk1d/Cmklr1/Cxcl17/Il23a/Il34/Lbp/Ripor2/S100a14/Slit2	10
GO:0050920	BP	GO:0050920	regulation of chemotaxis	24/1477	243/28891	0.00162919	0.035462	0.0291684	Adgra2/Bst1/Camk1d/Cmklr1/Cxcl10/Cxcl17/Fgf1/Fgf10/Fgf4/Gstp2/Il23a/Il34/Lbp/Mif/Pou4f2/Ripor2/S100a14/Sema4b/Sema5b/Slit2/Snai2/Tubb2b/Vegfc/Vegfd	24
GO:0072593	BP	GO:0072593	reactive oxygen species metabolic process	25/1477	257/28891	0.00162962	0.035462	0.0291684	Brca1/Cat/Cyct/Dhfr/F2/G6pdx/Grin1/Hk2/Mapt/Mt3/Mycn/Ndufs4/Nqo1/Nqo2/Nrros/Plau/Sirt3/Sod1/Sod2/Syk/Tafa4/Trim30a/Ucp2/Vav1/Zfp13	25
GO:0019693	BP	GO:0019693	ribose phosphate metabolic process	33/1477	373/28891	0.00166015	0.0359831	0.029597	Acacb/Acot8/Acot9/Ampd1/Atp1b1/Dhodh/Dpys/Enpp3/Epha2/G6pdx/Gda/Gucy2g/Hnf1a/Ldhc/Ldhd/Myh3/Ndufa1/Ndufa7/Ndufb4/Ndufb5/Ndufb9/Ndufs4/Nt5c3/Nt5e/Nudt19/Parp1/Pfas/Pipox/Pnp/Prps1/Rnaseh2b/Sdhb/Stoml2	33
GO:0030388	BP	GO:0030388	fructose 1,6-bisphosphate metabolic process	4/1477	11/28891	0.00168028	0.035991	0.0296035	Aldoart1/Aldoart2/Aldoc/Pfkp	4
GO:0071659	BP	GO:0071659	negative regulation of IP-10 production	4/1477	11/28891	0.00168028	0.035991	0.0296035	Lilrb4a/Oas1a/Oas1b/Oas3	4
GO:2000342	BP	GO:2000342	negative regulation of chemokine (C-X-C motif) ligand 2 production	4/1477	11/28891	0.00168028	0.035991	0.0296035	Klf4/Oas1a/Oas1b/Oas3	4
GO:0019430	BP	GO:0019430	removal of superoxide radicals	5/1477	18/28891	0.00169865	0.0362423	0.0298102	Dhfr/Mt3/Nqo1/Sod1/Sod2	5
GO:0002573	BP	GO:0002573	myeloid leukocyte differentiation	26/1477	272/28891	0.00170676	0.0362736	0.029836	Batf/Batf2/Ceacam1/Clec2i/Epha2/Gpr68/Igsf23/Il23a/Il33/Il34/Inpp5d/Lilrb4a/Mitf/Nrros/Pias3/Pir/Pou4f2/Relb/Sfrp1/Tal1/Tesc/Thoc5/Ubd/Ucp2/Zbtb7a/Zfp36l1	26
GO:0033044	BP	GO:0033044	regulation of chromosome organization	24/1477	244/28891	0.00172151	0.0364453	0.0299771	Actl6a/Anapc15/Arhgap33os/Cct3/Cdk2/Cenpv/Cep192/Dcp2/Fbxo5/Kat2b/Khdc3/Kntc1/Lcmt1/Parp1/Phf10/Pif1/Pkib/Pot1a/Rtel1/Ruvbl1/Tal1/Tex14/Trim28/Xrcc5	24
GO:0045132	BP	GO:0045132	meiotic chromosome segregation	13/1477	100/28891	0.00174552	0.0367952	0.030265	Dmc1/Fancd2/Fbxo5/Hormad1/Majin/Msh4/Septin1/Stag3/Syce2/Sycp3/Terb2/Tex11/Zcwpw1	13
GO:0051985	BP	GO:0051985	negative regulation of chromosome segregation	9/1477	55/28891	0.00176352	0.0367952	0.030265	Anapc15/Arhgap33os/Cep192/Chtf18/Fbxo5/Khdc3/Kntc1/Lcmt1/Tex14	9
GO:0140374	BP	GO:0140374	antiviral innate immune response	9/1477	55/28891	0.00176352	0.0367952	0.030265	Dhx58/Eif2ak2/Ifit3/Ifit3b/Nlrp6/Oas1a/Oas1b/Rnf135/Zbp1	9
GO:0002753	BP	GO:0002753	cytosolic pattern recognition receptor signaling pathway	17/1477	150/28891	0.00176498	0.0367952	0.030265	Casp4/Ddx60/Dhx58/Eif2ak2/Havcr2/Irgm1/Irgm2/Nlrp6/Nod1/Oas1a/Oas1b/Oas3/Oasl1/Rab7b/Rnf135/Rsad2/Trim30a	17
GO:0052548	BP	GO:0052548	regulation of endopeptidase activity	32/1477	360/28891	0.00179493	0.0372187	0.0306133	A2m/Aim2/Anxa8/Atp2a3/Bcl2l12/Card9/Casp12/Cyct/Fetub/Grin1/Hdac1/Hnf1a/Klf4/Laptm5/Lck/Nlrc4/Nlrp6/Nod1/Nodal/Rest/Rnf34/Serpina3f/Serpina3g/Serpina3i/Serpina3m/Serpinb1a/Serpinb6c/Serping1/Serpini1/Sox2/Sox7/Syk	32
GO:2000573	BP	GO:2000573	positive regulation of DNA biosynthetic process	11/1477	77/28891	0.00179893	0.0372187	0.0306133	Cct3/Chtf18/Dscc1/Hsp90aa1/Klf4/Pcna/Pkib/Pot1a/Ptges3/Rfc5/Xrcc5	11
GO:0045580	BP	GO:0045580	regulation of T cell differentiation	20/1477	190/28891	0.00181429	0.0373857	0.0307506	Actl6a/Carmil2/Cd1d1/Dtx1/Duxbl1/Fancd2/Fgl2/Hsp90aa1/Il1rl2/Il23a/Il7/Lck/Lilrb4a/Phf10/Pnp/Prdm1/Rasgrp1/Syk/Tox/Zap70	20
GO:0009123	BP	GO:0009123	nucleoside monophosphate metabolic process	10/1477	66/28891	0.00182753	0.0373857	0.0307506	Ampd1/Dhodh/Dpys/Gda/Nt5c3/Nt5e/Pfas/Pnp/Prps1/Tyms	10
GO:0030193	BP	GO:0030193	regulation of blood coagulation	10/1477	66/28891	0.00182753	0.0373857	0.0307506	Cd9/Ceacam1/Dmtn/F2/Fgg/Pdgfa/Plat/Plau/Serping1/Vwf	10
GO:0000086	BP	GO:0000086	G2/M transition of mitotic cell cycle	16/1477	138/28891	0.00187707	0.0382558	0.0314663	Bard1/Brca1/Cdk2/Cdk3/Chek1/Chmp4c/Fbxo5/Hus1b/Inip/Mbtps2/Miip/Rad51b/Rcc2/Rnaseh2b/Rrm2b/Tpd52l1	16
GO:0034728	BP	GO:0034728	nucleosome organization	12/1477	89/28891	0.00188853	0.0383463	0.0315408	Asf1a/Chaf1b/H1f1/H1f3/H1f5/H3c2/H3c3/H3c6/H3c7/Nasp/Padi4/Set	12
GO:1903039	BP	GO:1903039	positive regulation of leukocyte cell-cell adhesion	28/1477	303/28891	0.00191912	0.0388231	0.031933	Actl6a/Carmil2/Cd1d1/Cd3e/Fcho1/H2-Bl/H2-DMb1/H2-M5/H2-T10/H2-T3/Havcr2/Hsp90aa1/Il1rl2/Il23a/Il7/Irgm1/Itgal/Lck/Lilrb4a/Phf10/Pnp/Rasal3/Rasgrp1/Slc4a1/Spta1/Syk/Zap70/Zp3	28
GO:0002720	BP	GO:0002720	positive regulation of cytokine production involved in immune response	14/1477	114/28891	0.00205035	0.0410452	0.0337607	Card9/Casp4/Fzd5/Gprc5b/H2-Bl/H2-M5/H2-T10/H2-T3/Laptm5/Mif/Nod1/Rsad2/Syk/Ticam2	14
GO:0008652	BP	GO:0008652	amino acid biosynthetic process	10/1477	67/28891	0.00205151	0.0410452	0.0337607	Bcat1/Bcat2/Cth/Dhfr/Enoph1/Gad1/Hao1/Mthfd2l/Psat1/Psph	10
GO:0032633	BP	GO:0032633	interleukin-4 production	10/1477	67/28891	0.00205151	0.0410452	0.0337607	Cd1d1/Cd3e/H2-Bl/H2-M5/H2-T10/H2-T3/Havcr2/Il33/Syk/Zp3	10
GO:0045939	BP	GO:0045939	negative regulation of steroid metabolic process	6/1477	27/28891	0.00206929	0.0412499	0.0339291	Ch25h/Dkk3/Fgf15/Rest/Snai2/Sod1	6
GO:0009798	BP	GO:0009798	axis specification	13/1477	102/28891	0.00209036	0.0415184	0.0341499	Cobl/Fgf10/Fzd5/Gdf3/Hey1/Lefty1/Lefty2/Nodal/Otx2/Ptch1/Ripply1/Sfrp1/Zic3	13
GO:0030195	BP	GO:0030195	negative regulation of blood coagulation	8/1477	46/28891	0.00210431	0.0416439	0.0342532	Cd9/Ceacam1/F2/Fgg/Pdgfa/Plat/Plau/Serping1	8
GO:0000077	BP	GO:0000077	DNA damage checkpoint signaling	15/1477	127/28891	0.00213627	0.0419723	0.0345233	Bard1/Brca1/Cdc5l/Chek1/Dtx3l/Fancd2/Hus1b/Mbtps2/Msh2/Parp9/Ptprv/Rad1/Rnaseh2b/Thoc5/Wdr76	15
GO:0032649	BP	GO:0032649	regulation of type II interferon production	15/1477	127/28891	0.00213627	0.0419723	0.0345233	Carmil2/Cd1d1/Cd3e/Fzd5/Havcr2/Il23a/Il33/Irgm1/Isg15/Laptm5/Lilrb4a/Nlrp6/Rasgrp1/Ticam2/Zp3	15
GO:0045579	BP	GO:0045579	positive regulation of B cell differentiation	5/1477	19/28891	0.00220908	0.0431906	0.0355254	Il7/Inpp5d/Pnp/Ppp2r3c/Syk	5
GO:0015980	BP	GO:0015980	energy derivation by oxidation of organic compounds	31/1477	350/28891	0.00221409	0.0431906	0.0355254	C1qtnf2/Cat/Chchd10/Chchd4/Cyct/Etfb/Msh2/Mt3/Mtfr1/Mtln/Ndufa1/Ndufa7/Ndufb4/Ndufb5/Ndufb9/Ndufs4/Nupr1/Oas1a/Oas1b/Phkg1/Pnpt1/Ppp1r1a/Ptges3/Pygm/Sdhb/Sirt3/Sod2/Stoml2/Tefm/Trap1/Uqcrc1	31
GO:0046631	BP	GO:0046631	alpha-beta T cell activation	22/1477	221/28891	0.00225478	0.0438278	0.0360495	Batf/Cd1d1/Cd3e/H2-Bl/H2-M5/H2-T10/H2-T3/Il23a/Irgm1/Lilrb4a/Myb/Pnp/Prdm1/Rasal3/Relb/Rsad2/Stoml2/Syk/Tarm1/Tox/Wdfy4/Zap70	22
GO:0044409	BP	GO:0044409	entry into host	13/1477	103/28891	0.00228272	0.0440573	0.0362382	Ch25h/Ifitm1/Ifitm2/Ifitm3/Ifitm6/Ptx3/Trim12a/Trim12c/Trim30a/Trim30d/Trim34a/Trim34b/Trim38	13
GO:0046635	BP	GO:0046635	positive regulation of alpha-beta T cell activation	13/1477	103/28891	0.00228272	0.0440573	0.0362382	Cd1d1/Cd3e/H2-Bl/H2-M5/H2-T10/H2-T3/Il23a/Irgm1/Lilrb4a/Pnp/Rasal3/Syk/Zap70	13
GO:1900046	BP	GO:1900046	regulation of hemostasis	10/1477	68/28891	0.00229708	0.0441783	0.0363377	Cd9/Ceacam1/Dmtn/F2/Fgg/Pdgfa/Plat/Plau/Serping1/Vwf	10
GO:0097530	BP	GO:0097530	granulocyte migration	18/1477	167/28891	0.00230909	0.0442536	0.0363997	Bst1/Camk1d/Ccl8/Cmklr1/Cxcl10/Cxcl11/Cxcl17/Il23a/Il34/Lbp/Mcoln2/Pecam1/Ripor2/S100a14/Slit2/Spp1/Syk/Vav1	18
GO:1901605	BP	GO:1901605	alpha-amino acid metabolic process	20/1477	194/28891	0.00232201	0.0443455	0.0364753	Amt/Asrgl1/Bcat1/Bcat2/Cth/Ddah2/Dhfr/Enoph1/Gad1/Gfpt2/Mthfd2l/Nos1/Pfas/Pipox/Psat1/Psph/Slc7a7/Tdh/Tph2/Ucp2	20
GO:0018108	BP	GO:0018108	peptidyl-tyrosine phosphorylation	29/1477	322/28891	0.00236261	0.0449638	0.0369838	Abi3/Angpt4/Bst1/Cd3e/Cspg4/Ddr2/Dmtn/Fgf10/Fgr/Gprc5b/Hck/Htr2a/Il23a/Il34/Il7/Lck/Lilrb4a/Mif/Osm/Parp9/Pdgfa/Pecam1/Ptpn6/Sfrp1/Snhg20/Socs3/Syk/Yes1/Zap70	29
GO:0002822	BP	GO:0002822	regulation of adaptive immune response based on somatic recombination of immune receptors built from immunoglobulin superfamily domains	23/1477	236/28891	0.00238764	0.0451903	0.0371701	2410137M14Rik/Atad5/C3/Card9/Cd1d1/Fzd5/H2-Bl/H2-M5/H2-T10/H2-T3/Havcr2/Hmces/Il23a/Il33/Kmt5c/Lilrb4a/Msh2/Pnp/Ptpn6/Rsad2/Svep1/Was/Zp3	23
GO:0045835	BP	GO:0045835	negative regulation of meiotic nuclear division	4/1477	12/28891	0.00241889	0.0451903	0.0371701	Fbxo5/Hormad1/Osm/Rad1	4
GO:0071612	BP	GO:0071612	IP-10 production	4/1477	12/28891	0.00241889	0.0451903	0.0371701	Lilrb4a/Oas1a/Oas1b/Oas3	4
GO:0071658	BP	GO:0071658	regulation of IP-10 production	4/1477	12/28891	0.00241889	0.0451903	0.0371701	Lilrb4a/Oas1a/Oas1b/Oas3	4
GO:0090009	BP	GO:0090009	primitive streak formation	4/1477	12/28891	0.00241889	0.0451903	0.0371701	Gdf3/Nodal/Otx2/Zic3	4
GO:1900047	BP	GO:1900047	negative regulation of hemostasis	8/1477	47/28891	0.00242416	0.0451903	0.0371701	Cd9/Ceacam1/F2/Fgg/Pdgfa/Plat/Plau/Serping1	8
GO:0033108	BP	GO:0033108	mitochondrial respiratory chain complex assembly	13/1477	104/28891	0.00248937	0.0459999	0.037836	Chchd4/Foxred1/Ndufa1/Ndufaf5/Ndufaf6/Ndufb4/Ndufb4c/Ndufb5/Ndufb9/Ndufs4/Samm50/Sco1/Tmem223	13
GO:0002718	BP	GO:0002718	regulation of cytokine production involved in immune response	17/1477	155/28891	0.00250662	0.0459999	0.037836	Apoa2/Bst2/Card9/Casp4/Fzd5/Gprc5b/H2-Bl/H2-M5/H2-T10/H2-T3/Laptm5/Lilrb4a/Mif/Nod1/Rsad2/Syk/Ticam2	17
GO:0032526	BP	GO:0032526	response to retinoic acid	12/1477	92/28891	0.0025097	0.0459999	0.037836	Adh1/Aqp3/Klf4/Lefty1/Nanog/Osr1/Phc1/Pou5f1/Sox2/Sp100/Tesc/Yes1	12
GO:0051881	BP	GO:0051881	regulation of mitochondrial membrane potential	12/1477	92/28891	0.0025097	0.0459999	0.037836	Hnf1a/Hsh2d/Mapt/Mllt11/Mtln/Ndufs4/Parp1/Ppp2r3c/Sod1/Sod2/Tcl1/Ucp2	12
GO:0072524	BP	GO:0072524	pyridine-containing compound metabolic process	12/1477	92/28891	0.0025097	0.0459999	0.037836	Alpl/G6pdx/Hnf1a/Hsd11b1/Nampt/Naprt/Nmnat2/Nnmt/Nqo1/Pnp/Pnp2/Prps1	12
GO:0045637	BP	GO:0045637	regulation of myeloid cell differentiation	23/1477	237/28891	0.00251964	0.0460276	0.0378588	Ceacam1/Clec2i/Gabpa/Gpr68/Hmgb2/Il23a/Il34/Inpp5d/Isg15/Lilrb4a/Lox/Mitf/Myb/Pias3/Pou4f2/Prmt1/Rab7b/Sfrp1/Tal1/Tesc/Thoc5/Zbtb7a/Zfp36l1	23
GO:0033047	BP	GO:0033047	regulation of mitotic sister chromatid segregation	9/1477	58/28891	0.00257588	0.0468982	0.038575	Anapc15/Arhgap33os/Cep192/Fbxo5/Kat2b/Khdc3/Kntc1/Lcmt1/Tex14	9
GO:0018212	BP	GO:0018212	peptidyl-tyrosine modification	29/1477	324/28891	0.00258631	0.0469316	0.0386024	Abi3/Angpt4/Bst1/Cd3e/Cspg4/Ddr2/Dmtn/Fgf10/Fgr/Gprc5b/Hck/Htr2a/Il23a/Il34/Il7/Lck/Lilrb4a/Mif/Osm/Parp9/Pdgfa/Pecam1/Ptpn6/Sfrp1/Snhg20/Socs3/Syk/Yes1/Zap70	29
GO:0002819	BP	GO:0002819	regulation of adaptive immune response	24/1477	252/28891	0.00263469	0.0476512	0.0391943	2410137M14Rik/Atad5/C3/Card9/Cd1d1/Fzd5/H2-Bl/H2-M5/H2-T10/H2-T3/Havcr2/Hmces/Il23a/Il33/Kmt5c/Lilrb4a/Mif/Msh2/Pnp/Ptpn6/Rsad2/Svep1/Was/Zp3	24
GO:0006869	BP	GO:0006869	lipid transport	37/1477	445/28891	0.00267155	0.0481585	0.0396116	Abca8b/Abcc4/Ano9/Apoa2/Apod/Atp10a/Ceacam1/Crabp2/Gltpd2/Hnf1a/Lbp/Lima1/Lipc/Map2k6/Mif/Myb/Nr1h2/Nucb2/Pcsk9/Pip4k2a/Pla2g10/Pla2g1b/Pla2g2e/Pla2g5/Prelid2/Ptch1/Slc25a20/Slc27a5/Slc4a1/Slc51a/Soat2/Spp1/Stard6/Syk/Tspo2/Ttc39b/Xkr5	37
GO:0042742	BP	GO:0042742	defense response to bacterium	36/1477	430/28891	0.00270003	0.048421	0.0398275	Card9/Casp4/Chga/Epha2/F2/Fgr/Gbp3/Gbp4/Gbp9/H2-Bl/H2-M5/H2-T10/H2-T3/H2bc12/Havcr2/Hck/Hmgb2/Hp/Iigp1/Il23a/Irgm1/Irgm2/Isg15/Lbp/Nlrc4/Nlrp6/Nod1/Oas1a/Oas1b/Oas2/Oas3/Pgc/Pla2g1b/Syk/Tfeb/Wfdc2	36
GO:0061008	BP	GO:0061008	hepaticobiliary system development	16/1477	143/28891	0.00270385	0.048421	0.0398275	Ceacam1/Cobl/Fgf1/Foxa3/Gli1/Hnf1a/Hp/Mks1/Nodal/Nphp3/Pcsk9/Plau/Sod2/Tet2/Vwf/Zic3	16
GO:0044270	BP	GO:0044270	cellular nitrogen compound catabolic process	37/1477	446/28891	0.00277383	0.0490999	0.0403859	Blvrb/Cnot10/Dazl/Dcp2/Dcps/Dnase2a/Dnd1/Dpys/Elavl4/Enpp3/Exosc2/Exosc7/Fastkd1/Fastkd5/Galt/Gda/Magohb/Mettl1/Nt5c3/Nt5e/Nudt19/Oas2/Patl2/Pnp/Pnp2/Pnpt1/Rbm8a2/Rnaseh1/Rnaseh2a/Rnaseh2b/Slfn2/Slfn8/Slfn9/Tet1/Tet2/Vim/Zfp36l1	37
GO:0046700	BP	GO:0046700	heterocycle catabolic process	37/1477	446/28891	0.00277383	0.0490999	0.0403859	Blvrb/Cnot10/Dazl/Dcp2/Dcps/Dnase2a/Dnd1/Dpys/Elavl4/Enpp3/Exosc2/Exosc7/Fastkd1/Fastkd5/Galt/Gda/Magohb/Mettl1/Nt5c3/Nt5e/Nudt19/Oas2/Patl2/Pnp/Pnp2/Pnpt1/Rbm8a2/Rnaseh1/Rnaseh2a/Rnaseh2b/Slfn2/Slfn8/Slfn9/Tet1/Tet2/Vim/Zfp36l1	37
GO:0001562	BP	GO:0001562	response to protozoan	8/1477	48/28891	0.00278084	0.0490999	0.0403859	Batf/Batf2/Gbp3/Gbp4/Gbp9/Iigp1/Irgm2/Tgtp1	8
GO:0000725	BP	GO:0000725	recombinational repair	18/1477	170/28891	0.00280531	0.0490999	0.0403859	Actl6a/Brca1/Chek1/Dmc1/Gins2/Hus1b/Inip/Khdc3/Mcm6/Ooep/Parp1/Rad51b/Rad54l/Rtel1/Ruvbl1/Senp3/Was/Xrcc5	18
GO:0002698	BP	GO:0002698	negative regulation of immune effector process	18/1477	170/28891	0.00280531	0.0490999	0.0403859	A2m/Apoa2/Bst2/Ceacam1/Enpp3/Fgl2/H2-Bl/H2-M5/H2-T10/H2-T3/Havcr2/Il33/Lilrb4a/Ptpn6/Serping1/Siglecg/Svep1/Vpreb3	18
GO:0002708	BP	GO:0002708	positive regulation of lymphocyte mediated immunity	18/1477	170/28891	0.00280531	0.0490999	0.0403859	2410137M14Rik/Atad5/C3/Cd1d1/Fzd5/H2-Bl/H2-M5/H2-T10/H2-T3/Hmces/Il23a/Kmt5c/Msh2/Pnp/Rasgrp1/Rsad2/Vav1/Zp3	18
GO:0051258	BP	GO:0051258	protein polymerization	26/1477	282/28891	0.00281023	0.0490999	0.0403859	Carmil2/Casq2/Cdc42ep2/Cep192/Clec2i/Cobl/Dmtn/Fbxo5/Fgg/Fkbp4/Gda/Hsp90aa1/Inpp5j/Map1b/Map2/Mapt/Msrb2/Mzt1/Nphs1/Pecam1/Rnf135/Sgk1/Slit2/Spta1/Stmn2/Was	26
GO:2000241	BP	GO:2000241	regulation of reproductive process	22/1477	225/28891	0.00281462	0.0490999	0.0403859	Cfap206/Dazl/Eaf2/Fbxo5/Hormad1/Lfng/Nodal/Nupr1/Ooep/Osm/Pla2g10/Plat/Prdm14/Psma8/Rad1/Sfrp1/Sod1/Tcp11/Tex11/Zfpm2/Zp2/Zp3	22
GO:0043249	BP	GO:0043249	erythrocyte maturation	5/1477	20/28891	0.00282266	0.0490999	0.0403859	G6pdx/Klf2/Pla2g10/Tal1/Zbtb7a	5
GO:0000786	CC	GO:0000786	nucleosome	23/1509	120/28573	6.84439e-08	4.27774e-05	3.78242e-05	Actl6a/H1f1/H1f3/H1f5/H2ac11/H2ac13/H2ac15/H2ac20/H2ac4/H2ac8/H2az1/H2bc12/H2bc14/H3c1/H3c10/H3c11/H3c2/H3c3/H3c6/H3c7/H3c8/H4c6/Ruvbl1	23
GO:0062023	CC	GO:0062023	collagen-containing extracellular matrix	46/1509	396/28573	5.04095e-07	0.000105132	9.2959e-05	2300002M23Rik/Acan/Acta2/Adam19/Adamtsl4/Angpt4/Angptl4/Aspn/Cela1/Col17a1/Col5a3/Col6a1/Col6a2/Col6a3/Col8a1/Colq/Cspg4/Dpt/F2/Fgf10/Fgg/Fgl2/Fmod/Hsp90aa1/Igfbpl1/Lama1/Lama2/Lox/Mamdc2/Mfap5/Nphs1/Ntn1/Pcolce2/Prelp/Serpinb1a/Serping1/Sfrp1/Slit2/Sparcl1/Tgm3/Thbs2/Thbs3/Tnxb/Vwf/Zp2/Zp3	46
GO:0000793	CC	GO:0000793	condensed chromosome	41/1509	337/28573	6.22604e-07	0.000105132	9.2959e-05	Actl6a/Arhgap33os/Brca1/Cdk2/Cenpo/Cenpp/Cenpu/Cenpv/Chek1/Chmp4c/Dmc1/Dnmt3l/Fancd2/Fkbp6/Hmgb2/Hormad1/Hormad2/Hus1b/Kat2b/Kif18a/Kmt5c/Kntc1/Msh4/Mtbp/Nsl1/Nsmce4a/Nup37/Nup43/Nup85/Phf10/Rad1/Rsph1/Sgo2b/Ska2/Stag3/Syce2/Sycp3/Syn1/Tex11/Tex14/Ttn	41
GO:0098687	CC	GO:0098687	chromosomal region	44/1509	375/28573	6.72846e-07	0.000105132	9.2959e-05	Actl6a/Arhgap33os/Cbx1/Cdk2/Cenpo/Cenpp/Cenpu/Cenpv/Chek1/Chmp4c/Dmc1/Dscc1/Esco2/H2ac11/H2ac13/H2ac4/H2ac8/H4c6/Kat2b/Kif18a/Kmt5c/Kntc1/Majin/Mtbp/Ngdn/Nsl1/Nup37/Nup43/Nup85/Phf10/Pif1/Pold1/Pot1a/Rcc2/Rtel1/Sgo2b/Ska2/Stag3/Sycp3/Terb2/Tex14/Thoc5/Xrcc5/Zfp827	44
GO:0090734	CC	GO:0090734	site of DNA damage	19/1509	112/28573	6.16886e-06	0.000771108	0.000681822	Aim2/Asf1a/Cbx1/Chd1l/Dmc1/Esco2/Hpf1/Hus1b/Inip/Oard1/Parp1/Parp9/Slfn8/Slfn9/Traip/Was/Wdr76/Xrcc5/Zbtb7a	19
GO:0000775	CC	GO:0000775	chromosome, centromeric region	32/1509	266/28573	1.2884e-05	0.00134208	0.00118668	Actl6a/Arhgap33os/Cbx1/Cenpo/Cenpp/Cenpu/Cenpv/Chmp4c/Dscc1/Esco2/H2ac11/H2ac13/H2ac4/H2ac8/H4c6/Kat2b/Kif18a/Kmt5c/Kntc1/Mtbp/Ngdn/Nsl1/Nup37/Nup43/Nup85/Phf10/Rcc2/Sgo2b/Ska2/Stag3/Sycp3/Tex14	32
GO:0016459	CC	GO:0016459	myosin complex	11/1509	56/28573	0.000142167	0.0112682	0.00996346	Myh13/Myh14/Myh3/Myl4/Myl6b/Mylpf/Myo10/Myo19/Myo1g/Myo1h/Ttn	11
GO:1990462	CC	GO:1990462	omegasome	5/1509	11/28573	0.000144233	0.0112682	0.00996346	Trim12a/Trim12c/Trim30a/Trim30d/Ulk1	5
GO:0001673	CC	GO:0001673	male germ cell nucleus	14/1509	87/28573	0.000178653	0.0124065	0.0109699	Actrt3/Aire/Brca1/Cdk2/Chtf18/Morc1/Pcna/Pou5f1/Stag3/Sycp3/Tesmin/Trim24/Zfp59/Zfpm2	14
GO:0000228	CC	GO:0000228	nuclear chromosome	31/1509	295/28573	0.000221863	0.0138665	0.0122609	Actl6a/Brca1/Cdc5l/Chek1/Dmc1/Dnmt3l/Fkbp6/Gins1/Gins2/Hdac1/Hormad1/Hormad2/Hus1b/Mcm6/Msh4/Parp1/Pcna/Pold1/Pole2/Prim1/Rad1/Rsph1/Ruvbl1/Stag3/Syce2/Sycp3/Syn1/Tet1/Tex11/Trim24/Ttn	31
GO:0031234	CC	GO:0031234	extrinsic component of cytoplasmic side of plasma membrane	12/1509	74/28573	0.000471896	0.0268123	0.0237077	Cabp1/Fgr/Gna14/Gng3/Gngt2/Hck/Lck/Ryr2/Syk/Tgm3/Yes1/Zap70	12
GO:0000779	CC	GO:0000779	condensed chromosome, centromeric region	21/1509	182/28573	0.000653775	0.0340508	0.0301081	Actl6a/Arhgap33os/Cenpo/Cenpp/Cenpu/Cenpv/Chmp4c/Kat2b/Kif18a/Kmt5c/Kntc1/Mtbp/Nsl1/Nup37/Nup43/Nup85/Phf10/Sgo2b/Ska2/Sycp3/Tex14	21
GO:0000794	CC	GO:0000794	condensed nuclear chromosome	17/1509	137/28573	0.000917185	0.0440954	0.0389896	Brca1/Chek1/Dmc1/Dnmt3l/Fkbp6/Hormad1/Hormad2/Hus1b/Msh4/Rad1/Rsph1/Stag3/Syce2/Sycp3/Syn1/Tex11/Ttn	17
GO:1901681	MF	GO:1901681	sulfur compound binding	43/1471	301/28407	1.69461e-09	1.73697e-06	1.51266e-06	2300002M23Rik/Acacb/Atp1a3/Ccl8/Ccn5/Cd34/Col17a1/Col5a3/Colq/Cxcl10/Cxcl11/F2/Fgf1/Fgf10/Fthl17c/Fthl17f/Gstp-ps/Gstp2/H1f1/Igfals/Kmt5c/Lipc/Lrpap1/Mettl17/Ncam1/Pcolce/Pcolce2/Pla2g5/Pnpla3/Prelp/Prmt1/Prmt8/Ptch1/Ryr2/Setd6/Sfrp1/Slc6a6/Slit2/Soat2/Thbs2/Thbs3/Tnxb/Tpmt	43
GO:0008201	MF	GO:0008201	heparin binding	26/1471	179/28407	1.95115e-06	0.000802216	0.000698618	2300002M23Rik/Ccl8/Ccn5/Col17a1/Col5a3/Colq/Cxcl10/Cxcl11/F2/Fgf1/Fgf10/H1f1/Igfals/Lipc/Lrpap1/Ncam1/Pcolce/Pcolce2/Pla2g5/Prelp/Ptch1/Sfrp1/Slit2/Thbs2/Thbs3/Tnxb	26
GO:0005518	MF	GO:0005518	collagen binding	15/1471	70/28407	2.34795e-06	0.000802216	0.000698618	2300002M23Rik/Antxr1/Col6a1/Col6a2/Cspg4/Ctsk/Ddr2/Itga10/Lox/Pcolce/Pcolce2/Pdgfa/Sparcl1/Tnxb/Vwf	15
GO:0005539	MF	GO:0005539	glycosaminoglycan binding	31/1471	243/28407	3.57471e-06	0.000916018	0.000797724	2300002M23Rik/Acan/Ccl8/Ccn5/Cemip/Col17a1/Col5a3/Colq/Cxcl10/Cxcl11/F2/Fgf1/Fgf10/H1f1/Igfals/Layn/Lipc/Lrpap1/Mamdc2/Ncam1/Nod1/Pcolce/Pcolce2/Pla2g5/Prelp/Ptch1/Sfrp1/Slit2/Thbs2/Thbs3/Tnxb	31
GO:0005201	MF	GO:0005201	extracellular matrix structural constituent	21/1471	145/28407	1.91585e-05	0.00392749	0.0034203	Aspn/Col17a1/Col5a3/Col6a1/Col6a2/Col6a3/Col8a1/Colq/Dpt/Fgg/Lama1/Lama2/Mfap5/Ntn1/Pcolce2/Prelp/Slit2/Tnxb/Vwf/Zp2/Zp3	21
GO:0005516	MF	GO:0005516	calmodulin binding	25/1471	195/28407	2.77993e-05	0.00425781	0.00370795	Camk1d/Camkv/Ceacam1/Cnn1/Cth/Eef2k/Grin1/Grm4/Iqcg/Kcnn2/Map2/Myh14/Myh3/Myo10/Myo1g/Nos1/Pde1b/Phkg1/Rem1/Ryr2/Scn3a/Smtnl1/Snta1/Ttn/Unc13a	25
GO:0008083	MF	GO:0008083	growth factor activity	21/1471	149/28407	2.90777e-05	0.00425781	0.00370795	Ccn5/Clec11a/Fgf1/Fgf10/Fgf15/Fgf17/Fgf4/Gdf15/Gdf3/Il34/Il7/Inhbc/Inhbe/Lefty1/Lefty2/Nodal/Nrtn/Osm/Pdgfa/Vegfc/Vegfd	21
GO:1904047	MF	GO:1904047	S-adenosyl-L-methionine binding	6/1471	18/28407	0.000206631	0.0264745	0.0230556	Kmt5c/Mettl17/Prmt1/Prmt8/Setd6/Tpmt	6
GO:0016779	MF	GO:0016779	nucleotidyltransferase activity	18/1471	137/28407	0.000258789	0.0294732	0.025667	Art1/Crcp/Galt/Nmnat2/Oas1a/Oas2/Oas3/Oasl1/Oasl2/Parp1/Parp12/Parp9/Pnpt1/Pold1/Polr2h/Prim1/Ptges3/Tiparp	18
GO:0003725	MF	GO:0003725	double-stranded RNA binding	13/1471	82/28407	0.000289303	0.0296536	0.0258241	Ddx60/Dhx58/Eif2ak2/Nlrp6/Oas1a/Oas1b/Oas2/Oas3/Oasl1/Oasl2/Tuba1b/Vim/Zbp1	13
GO:0005104	MF	GO:0005104	fibroblast growth factor receptor binding	7/1471	27/28407	0.00034987	0.0316132	0.0275307	Fgf1/Fgf10/Fgf15/Fgf17/Fgf4/Flrt2/Frs3	7
GO:0016810	MF	GO:0016810	hydrolase activity, acting on carbon-nitrogen (but not peptide) bonds	18/1471	141/28407	0.000370106	0.0316132	0.0275307	Ampd1/Apobec2/Apobec3/Asrgl1/Cat/Crmp1/Ddah2/Dhodh/Dpys/Gda/Hdac1/Klk1/Mthfd2l/Padi1/Padi3/Padi4/Sirt3/Zbp1	18
GO:0050700	MF	GO:0050700	CARD domain binding	5/1471	14/28407	0.000499633	0.0393942	0.0343068	Card9/Casp4/Irgm1/Irgm2/Nod1	5
GO:0003774	MF	GO:0003774	cytoskeletal motor activity	15/1471	110/28407	0.000550561	0.0403089	0.0351034	Dnah10/Dnah7a/Dnah8/Kif18a/Kif20b/Kif21b/Kif5a/Myh13/Myh14/Myh3/Myl6b/Myo10/Myo19/Myo1g/Myo1h	15
GO:0140097	MF	GO:0140097	catalytic activity, acting on DNA	25/1471	237/28407	0.000614456	0.0419878	0.0365655	Alkbh2/Atad5/Chd1l/Chtf18/Dmc1/Dnase2a/Dnmt3l/Dscc1/Mcm6/Msh2/Msh4/Mutyh/Pcna/Pgbd5/Pif1/Pold1/Ptges3/Rad1/Rad51b/Rad54l/Rfc5/Rtel1/Ruvbl1/Ung/Xrcc5	25
GO:0051219	MF	GO:0051219	phosphoprotein binding	15/1471	112/28407	0.00066752	0.0423443	0.036876	Crmp1/Dpys/Fgr/Fkbp4/Hck/Lck/Lrp11/Nos1/Plat/Ptpn6/Socs3/Syk/Vav1/Yes1/Zap70	15
GO:0001784	MF	GO:0001784	phosphotyrosine residue binding	9/1471	48/28407	0.000702296	0.0423443	0.036876	Fgr/Hck/Lck/Ptpn6/Socs3/Syk/Vav1/Yes1/Zap70	9
GO:0016757	MF	GO:0016757	glycosyltransferase activity	27/1471	268/28407	0.000775971	0.0441872	0.0384809	Alg13/Art1/B3galt1/B3glct/B3gnt9/B3gntl1/B4galnt4/Fut9/Galnt16/Galnt6/Galnt9/Lfng/Mfng/Nampt/Parp1/Parp12/Parp9/Piga/Pigyl/Pnp/Pnp2/Pygm/Qtrt1/St3gal3/St8sia6/Tiparp/Ugt8a	27
GO:0008094	MF	GO:0008094	ATP-dependent activity, acting on DNA	15/1471	115/28407	0.00088222	0.0475935	0.0414472	Atad5/Chd1l/Chtf18/Dmc1/Dscc1/Mcm6/Msh2/Msh4/Pif1/Rad51b/Rad54l/Rfc5/Rtel1/Ruvbl1/Xrcc5	15

## Sheet: Table S2-2
Table S2-2: GO term analysis of differentially expressed genes of pre-TELCs. Related to Fig. S2I
	X	logFC	AveExpr	t	P.Value	adj.P.Val	B
32	gobp_regulation_of_wnt_protein_secretion	1.32957	-0.051357	9.9492	1.07127e-07	3.4561e-05	8.17938
262	gobp_protein_deglutamylation	1.23801	0.00200079	6.61464	1.2103e-05	0.000482596	3.50455
309	gobp_regulation_of_adherens_junction_organization	1.20509	-0.00564154	6.37924	1.78069e-05	0.000602033	3.11727
84	gobp_cell_surface_receptor_protein_tyrosine_phosphatase_signaling_pathway	1.15604	-0.0566727	8.70652	5.36969e-07	6.67823e-05	6.60377
44	gomf_phosphatidylinositol_3_kinase_activator_activity	1.12636	-0.0515162	9.46961	1.95838e-07	4.46399e-05	7.59261
415	gobp_protein_side_chain_deglutamylation	1.39659	0.0545062	5.94676	3.69263e-05	0.000927729	2.38479
67	gobp_neural_plate_regionalization	1.27368	-0.0679917	9.03073	3.47166e-07	5.29722e-05	7.03245
4	gobp_regulation_of_aspartic_type_endopeptidase_activity_involved_in_amyloid_precursor_protein_catabolic_process	1.2253	0.0302881	13.7213	1.82596e-09	4.72499e-06	12.0171
10	gobp_negative_regulation_of_pancreatic_juice_secretion	1.22002	0.0476159	12.672	5.10403e-09	5.19417e-06	11.072
161	gobp_interleukin_17a_mediated_signaling_pathway	1.19623	0.0121766	7.45975	3.21742e-06	0.000208022	4.82918
414	gobp_regulation_of_endosome_to_plasma_membrane_protein_transport	1.18756	-0.0934888	5.95913	3.61509e-05	0.000912243	2.40612
22	gobp_regulation_of_aspartic_type_peptidase_activity	1.18586	-0.0153936	10.7297	4.20437e-08	1.9965e-05	9.08117
192	gobp_positive_regulation_of_muscle_adaptation	1.18547	-0.0806132	7.10716	5.52822e-06	0.000300799	4.28891
598	gobp_peptidyl_lysine_dimethylation	1.18433	-0.0120148	5.40279	9.58753e-05	0.00167493	1.42565
150	gobp_pexophagy	1.17462	-0.0254985	7.5508	2.80502e-06	0.000194682	4.96586
431	gobp_thyroid_stimulating_hormone_secreting_cell_differentiation	1.15891	-0.0484388	5.86158	4.27616e-05	0.00103495	2.23734
413	gobp_neural_plate_morphogenesis	1.15516	-0.0802172	5.96702	3.56655e-05	0.000902173	2.4197
69	gobp_regulation_of_heart_morphogenesis	1.15455	-0.0224138	9.01979	3.52248e-07	5.29722e-05	7.01819
11	gobp_positive_regulation_of_aspartic_type_endopeptidase_activity_involved_in_amyloid_precursor_protein_catabolic_process	1.12982	0.0177127	12.604	5.46911e-09	5.19417e-06	11.0078
426	gobp_negative_regulation_of_hair_follicle_development	1.12493	-0.0426364	5.89803	4.01544e-05	0.000984726	2.30056
158	gobp_iris_morphogenesis	1.12229	0.00446345	7.51023	2.9814e-06	0.000197131	4.90511
891	gobp_neuronal_signal_transduction	1.12007	-0.00471066	4.82593	0.000275442	0.00322583	0.365449
157	gobp_negative_regulation_of_cellular_response_to_transforming_growth_factor_beta_stimulus	1.11736	0.027518	7.51393	2.96486e-06	0.000197131	4.91065
299	gobp_chondrocyte_development_involved_in_endochondral_bone_morphogenesis	1.11535	0.0281581	6.42622	1.64762e-05	0.000574342	3.1952
608	gobp_negative_regulation_of_metalloendopeptidase_activity	1.10926	-0.0112841	5.38354	9.92406e-05	0.00170521	1.39097
364	gobp_copi_coated_vesicle_budding	1.10304	0.0221842	6.14422	2.6383e-05	0.000757205	2.72257
128	gobp_growth_plate_cartilage_chondrocyte_development	1.10155	0.0463686	7.84273	1.81961e-06	0.00014818	5.39638
156	gobp_regulation_of_branching_involved_in_lung_morphogenesis	1.09749	0.0628792	7.52538	2.91424e-06	0.00019516	4.92781
459	gobp_somatotropin_secreting_cell_differentiation	1.0886	0.00954579	5.76702	5.03839e-05	0.00114658	2.07246
621	gobp_neural_plate_pattern_specification	1.08341	-0.044758	5.35119	0.000105179	0.00176941	1.33254
93	gobp_negative_regulation_of_dendritic_spine_morphogenesis	1.06769	0.0327775	8.53884	6.75922e-07	7.59286e-05	6.37693
329	gocc_growth_cone_membrane	1.0651	-0.0096436	6.30304	2.02108e-05	0.000641771	2.99017
718	gobp_positive_regulation_of_cardiac_muscle_adaptation	1.05981	-0.0408561	5.10106	0.00016561	0.00240965	0.876302
368	gobp_negative_regulation_of_camp_mediated_signaling	1.05978	-0.0396188	6.12805	2.71138e-05	0.000769409	2.69512
647	gobp_ventricular_compact_myocardium_morphogenesis	1.05752	-0.0735079	5.27958	0.000119674	0.00193235	1.20277
693	gomf_aspartic_endopeptidase_activity_intramembrane_cleaving	1.05473	0.0214198	5.15553	0.000149915	0.00225675	0.97634
300	gobp_muscular_septum_morphogenesis	1.05042	-0.0733191	6.4256	1.6493e-05	0.000574342	3.19417
48	gobp_wnt_protein_secretion	1.0499	-0.111093	9.3954	2.15441e-07	4.46399e-05	7.49948
237	gobp_embryonic_retina_morphogenesis_in_camera_type_eye	1.04324	0.0103225	6.75299	9.67984e-06	0.00042655	3.72841
346	gobp_apoptotic_process_in_bone_marrow_cell	1.03835	0.0081433	6.20561	2.37905e-05	0.000718277	2.82644
206	gobp_foregut_morphogenesis	1.03716	-0.0337814	6.99109	6.63003e-06	0.000335656	4.10721
616	gocc_wnt_signalosome	1.03468	0.0101446	5.36614	0.000102389	0.00173646	1.35957
199	gobp_coronary_artery_morphogenesis	1.02691	-0.0432304	7.03444	6.19361e-06	0.000325149	4.1753
607	gobp_atrial_cardiac_muscle_tissue_morphogenesis	1.0231	0.0346962	5.38501	9.89796e-05	0.00170353	1.39361
277	gobp_rhombomere_development	1.02197	-0.0486105	6.5168	1.4197e-05	0.000535436	3.34455
1356	gobp_lipophagy	1.01841	-0.110798	4.2122	0.000884884	0.00681739	-0.802979
21	gobp_lung_lobe_development	1.01699	0.0509561	11.1044	2.73527e-08	1.36073e-05	9.4921
153	gobp_atrioventricular_node_development	1.0161	-0.0384578	7.53577	2.86906e-06	0.00019516	4.94337
185	gobp_lymphocyte_migration_into_lymphoid_organs	1.01546	-0.0368831	7.15252	5.15163e-06	0.000290914	4.35941
573	gobp_positive_regulation_of_axon_extension_involved_in_axon_guidance	1.01415	-0.0109537	5.45922	8.66769e-05	0.00157735	1.52704
894	gomf_gap_junction_hemi_channel_activity	1.01362	-0.0200858	4.82426	0.000276301	0.00322877	0.362325
641	gobp_soft_palate_development	1.01345	-0.0623007	5.29678	0.000116013	0.00189078	1.23399
310	gomf_jun_kinase_kinase_kinase_activity	1.00906	-0.065689	6.37338	1.79808e-05	0.000602594	3.10751
102	gobp_membranous_septum_morphogenesis	1.00677	0.0209355	8.33639	8.96237e-07	9.1794e-05	6.09829
333	gobp_positive_regulation_of_store_operated_calcium_channel_activity	1.00498	0.0283337	6.27009	2.13535e-05	0.00066991	2.93495
906	gomf_histone_h3k36_trimethyltransferase_activity	1.00339	0.0185008	4.80269	0.000287658	0.00331696	0.321904
454	gobp_regulation_of_luteinizing_hormone_secretion	1.0023	0.0518415	5.78535	4.88026e-05	0.001123	2.10451
351	gocc_smad_protein_complex	1.00152	0.0431916	6.1933	2.4288e-05	0.000722897	2.80566
244	gobp_cardiac_septum_cell_differentiation	0.995912	-0.0280677	6.70637	1.04337e-05	0.000446725	3.65328
208	gobp_oligodendrocyte_progenitor_proliferation	0.990371	-0.060737	6.97221	6.83005e-06	0.000341125	4.07748
345	gobp_negative_regulation_of_execution_phase_of_apoptosis	0.98809	0.00587756	6.20745	2.3717e-05	0.000718179	2.82955
958	gobp_regulation_of_er_to_golgi_vesicle_mediated_transport	0.987448	-0.00580892	4.72697	0.000331514	0.0036134	0.179562
181	gocc_ripoptosome	0.986598	-0.0568802	7.19014	4.85991e-06	0.000280506	4.41765
453	gobp_regulation_of_mesodermal_cell_fate_specification	0.977649	-0.0336074	5.79088	4.83353e-05	0.0011147	2.11418
350	gobp_negative_regulation_of_dendritic_spine_development	0.974996	-0.0400494	6.19564	2.41927e-05	0.000722117	2.80961
850	gobp_synaptic_vesicle_endosomal_processing	0.974458	-0.0366655	4.90706	0.000236836	0.00291085	0.517021
169	gomf_phosphatidylinositol_3_kinase_regulator_activity	0.9731	-0.095102	7.35614	3.76583e-06	0.000232791	4.67224
173	gomf_camp_response_element_binding	0.972191	-0.0509469	7.2811	4.22419e-06	0.000254626	4.55763
130	gobp_forebrain_neuron_fate_commitment	0.9708	-0.0253138	7.83022	1.85328e-06	0.000148932	5.37817
311	gobp_glossopharyngeal_nerve_development	0.968879	-0.0533876	6.37324	1.79848e-05	0.000602594	3.10729
667	gobp_positive_regulation_of_blood_brain_barrier_permeability	0.961651	-0.0273911	5.22674	0.000131696	0.00206271	1.10656
747	gobp_metanephric_distal_tubule_development	0.961382	-0.061218	5.04924	0.00018213	0.00254713	0.78078
34	gomf_type_ii_transforming_growth_factor_beta_receptor_binding	0.956724	-0.0269722	9.85706	1.20081e-07	3.4561e-05	8.06864
2712	gomf_oxidoreductase_activity_acting_on_paired_donors_with_incorporation_or_reduction_of_molecular_oxygen_reduced_ascorbate_as_one_donor_and_incorporation_of_one_atom_of_oxygen	0.956475	0.0961356	3.12901	0.00745716	0.0287174	-2.90884
101	gomf_n_acetyllactosamine_synthase_activity	0.956361	-0.00767055	8.33667	8.95886e-07	9.1794e-05	6.09868
294	gobp_golgi_vesicle_budding	0.955829	-0.0245134	6.44051	1.60925e-05	0.000571832	3.21884
649	gobp_negative_regulation_of_brown_fat_cell_differentiation	0.95551	-0.0678413	5.27701	0.000120233	0.00193383	1.19808
674	gobp_response_to_ammonium_ion	0.951412	-0.0278465	5.20948	0.000135889	0.00210487	1.07506
145	gobp_negative_regulation_of_myofibroblast_differentiation	0.949469	0.0831395	7.65868	2.38747e-06	0.000171878	5.12632
429	gomf_protein_cysteine_s_stearoyltransferase_activity	0.949076	-0.0567645	5.87933	4.14707e-05	0.00100989	2.26815
892	gocc_l_type_voltage_gated_calcium_channel_complex	0.944657	-0.0437791	4.82538	0.000275724	0.00322583	0.364424
702	gocc_gamma_secretase_complex	0.944588	0.0193097	5.13726	0.000154999	0.00230426	0.942831
1860	gobp_positive_regulation_of_tooth_mineralization	0.944293	-0.0164996	3.7504	0.00218052	0.0122417	-1.70007
954	gomf_phosphatidylinositol_phosphate_4_phosphatase_activity	0.943626	0.00262223	4.73567	0.000326138	0.00357145	0.195958
1018	gobp_negative_regulation_of_oligodendrocyte_differentiation	0.943056	-0.0560437	4.64786	0.000384763	0.00394854	0.0302099
579	gobp_nad_transmembrane_transport	0.942107	-0.210644	5.45269	8.76917e-05	0.00157951	1.51534
580	gomf_nad_transmembrane_transporter_activity	0.942107	-0.210644	5.45269	8.76917e-05	0.00157951	1.51534
614	gobp_positive_regulation_of_kidney_development	0.941735	0.0248711	5.37112	0.000101478	0.00172661	1.36855
410	gomf_heparan_sulfate_glucosamine_3_sulfotransferase_1_activity	0.941331	-0.0225785	5.97813	3.49931e-05	0.000891642	2.43882
844	gobp_epithelial_mesenchymal_cell_signaling	0.941102	-0.0328355	4.91007	0.000235515	0.00290973	0.522636
1503	gobp_regulation_of_termination_of_dna_templated_transcription	0.939468	-0.00878073	4.07526	0.00115416	0.00801962	-1.06792
1838	gobp_negative_regulation_of_dna_catabolic_process	0.939363	-0.0209319	3.7732	0.0020848	0.0118498	-1.65558
216	gobp_positive_regulation_of_microtubule_nucleation	0.93646	-0.135985	6.92029	7.41384e-06	0.000358086	3.99542
71	gomf_mitogen_activated_protein_kinase_p38_binding	0.936072	0.0209901	9.0034	3.6001e-07	5.29722e-05	6.9968
1558	gobp_behavioral_response_to_nicotine	0.935787	-0.0655647	4.01962	0.00128633	0.00862534	-1.17589
327	gomf_gamma_catenin_binding	0.934997	-0.0603783	6.30696	2.00791e-05	0.000641486	2.99673
857	gobp_nephric_duct_formation	0.933699	0.0229418	4.88755	0.000245574	0.0029936	0.480648
480	gobp_reactive_gliosis	0.930744	-0.014855	5.72997	5.37467e-05	0.00116977	2.00751
2326	gobp_regulation_of_lipophagy	0.930012	-0.10279	3.39711	0.00438351	0.0196881	-2.3891
591	gobp_secondary_palate_development	0.929789	-0.021896	5.42916	9.14566e-05	0.00161666	1.47308
437	gomf_calcium_dependent_protein_kinase_activity	0.929677	-0.0613033	5.84642	4.38974e-05	0.00104942	2.21099
971	gobp_retinal_pigment_epithelium_development	0.928087	0.0015203	4.71546	0.00033876	0.00364472	0.157877
941	gomf_map_kinase_kinase_kinase_kinase_activity	0.927772	-0.0658136	4.74807	0.000318637	0.00353679	0.219298
232	gomf_diacylglycerol_dependent_serine_threonine_kinase_activity	0.926706	-0.0600488	6.77208	9.38788e-06	0.000421122	3.75909
109	gobp_interleukin_17_mediated_signaling_pathway	0.925989	0.0181218	8.23494	1.03418e-06	9.91198e-05	5.95668
222	gobp_chondrocyte_differentiation_involved_in_endochondral_bone_morphogenesis	0.924841	-0.036426	6.86572	8.08427e-06	0.000380434	3.90878
1363	gobp_thyroid_hormone_mediated_signaling_pathway	0.922949	-0.0799326	4.20766	0.000892697	0.00684226	-0.811753
537	gobp_cardiac_vascular_smooth_muscle_cell_differentiation	0.92281	-0.033327	5.56067	7.23806e-05	0.00140812	1.70826
584	gobp_regulation_of_l_glutamate_import_across_plasma_membrane	0.921816	-0.0165794	5.44313	8.9202e-05	0.00159571	1.49818
1169	gobp_cellular_response_to_ammonium_ion	0.921538	-0.00840264	4.47195	0.000537256	0.0048013	-0.304198
55	gobp_lung_vasculature_development	0.921455	0.0615177	9.25967	2.56889e-07	4.70832e-05	7.32749
1677	gomf_oxidoreductase_activity_acting_on_a_sulfur_group_of_donors_oxygen_as_acceptor	0.918795	-0.0270577	3.90565	0.00160738	0.0100077	-1.39749
1187	gobp_negative_regulation_of_lens_fiber_cell_differentiation	0.918594	-0.0116416	4.45062	0.000559572	0.00492489	-0.344928
177	gobp_heparan_sulfate_proteoglycan_metabolic_process	0.918463	-0.0488558	7.23881	4.50807e-06	0.000266078	4.4927
23	gobp_positive_regulation_of_wnt_signaling_pathway_planar_cell_polarity_pathway	0.911862	-0.0879333	10.4536	5.81654e-08	2.64197e-05	8.76938
378	gobp_negative_regulation_of_immature_t_cell_proliferation	0.910393	0.00433846	6.09089	2.88754e-05	0.000798046	2.63189
240	gobp_notch_receptor_processing	0.909951	-0.0304832	6.73276	9.99966e-06	0.000435277	3.69585
183	gobp_cardiac_pacemaker_cell_differentiation	0.909393	-0.0309787	7.17696	4.96006e-06	0.000283157	4.39727
871	gobp_folic_acid_transport	0.908911	-0.139739	4.86637	0.000255444	0.00306386	0.441097
405	gocc_paranodal_junction	0.908802	-0.0631689	5.99536	3.39769e-05	0.000875604	2.46844
544	gobp_camp_biosynthetic_process	0.908045	-0.0357455	5.53292	7.60278e-05	0.00146004	1.65884
91	gobp_atrial_septum_morphogenesis	0.907526	0.0168825	8.57251	6.45229e-07	7.40737e-05	6.42277
41	gocc_ap_2_adaptor_complex	0.906738	0.0210872	9.70499	1.45238e-07	3.70073e-05	7.88381
1827	gobp_positive_regulation_of_chemokine_c_x_c_motif_ligand_1_production	0.906707	0.00916169	3.78861	0.00202256	0.0115652	-1.62554
250	gobp_progesterone_biosynthetic_process	0.906372	-0.0891988	6.68526	1.07952e-05	0.000451109	3.61916
1041	gobp_g1_to_g0_transition_involved_in_cell_differentiation	0.905555	-0.0243084	4.6276	0.000399777	0.00401198	-0.00815796
486	gobp_regulation_of_isotype_switching_to_ige_isotypes	0.904272	-0.0090885	5.7066	5.59882e-05	0.00120352	1.96643
302	gobp_regulation_of_inner_ear_auditory_receptor_cell_differentiation	0.902444	-0.0939061	6.40292	1.71228e-05	0.000592323	3.15658
407	gomf_deoxyribonuclease_i_activity	0.902281	-0.00864719	5.98961	3.43127e-05	0.000880748	2.45856
823	gobp_regulation_of_epithelial_to_mesenchymal_transition_involved_in_endocardial_cushion_formation	0.899237	-0.0268919	4.94266	0.000221708	0.00281431	0.583292
211	gomf_map_kinase_kinase_kinase_activity	0.899048	-0.0401335	6.96388	6.92035e-06	0.000341125	4.06434
1231	gobp_sinoatrial_node_cell_differentiation	0.897843	-0.0700783	4.39003	0.00062835	0.00533255	-0.460904
681	gocc_messenger_ribonucleoprotein_complex	0.897393	-0.0212746	5.18272	0.000142667	0.00218796	1.02614
835	gobp_cellular_response_to_acidic_ph	0.896387	-0.0134999	4.92465	0.000229229	0.00286797	0.549795
483	gobp_corpus_callosum_morphogenesis	0.896286	-0.031364	5.71148	5.55122e-05	0.00120026	1.97502
711	gomf_connexin_binding	0.895652	-0.00455925	5.11248	0.000162182	0.002383	0.897317
1868	gomf_enone_reductase_activity	0.895429	-0.00299969	3.74484	0.00220452	0.012329	-1.71092
915	gobp_regulation_of_testosterone_biosynthetic_process	0.893195	0.00166353	4.78818	0.000295572	0.00337469	0.294674
90	gobp_cardiac_atrium_morphogenesis	0.892494	0.0444397	8.57691	6.41331e-07	7.40737e-05	6.42875
243	gobp_negative_regulation_of_cardiocyte_differentiation	0.892187	-0.072834	6.71314	1.03205e-05	0.000443697	3.66421
524	gobp_response_to_hydrostatic_pressure	0.892063	-0.0536191	5.58513	6.93168e-05	0.00138095	1.75174
697	gobp_cell_substrate_junction_disassembly	0.89187	-0.00861439	5.14887	0.000151748	0.00227447	0.964133
1096	gomf_dynein_heavy_chain_binding	0.891629	-0.0298472	4.54999	0.000463094	0.00440845	-0.155464
1462	gobp_l_proline_transmembrane_transport	0.891433	0.0124863	4.11456	0.00106926	0.00764059	-0.99177
335	gobp_negative_regulation_of_norepinephrine_secretion	0.891308	0.037515	6.24642	2.22163e-05	0.000692818	2.89518
473	gobp_sympathetic_ganglion_development	0.890563	-0.0508851	5.74095	5.27268e-05	0.00116456	2.02677
338	gobp_heparan_sulfate_proteoglycan_biosynthetic_process_enzymatic_modification	0.889918	-0.0169939	6.23597	2.26086e-05	0.000698792	2.87761
3006	gobp_protein_retention_in_golgi_apparatus	0.888108	0.00192237	2.97813	0.01005	0.0349276	-3.19856
3100	gomf_structural_constituent_of_tooth_enamel	0.886606	-0.00801774	2.93738	0.0108914	0.036704	-3.27631
653	gomf_adenosine_receptor_binding	0.8857	-0.0217927	5.26702	0.000122425	0.00195861	1.17992
363	gobp_enamel_mineralization	0.88562	-0.00463367	6.15378	2.59603e-05	0.000747128	2.73879
1843	gobp_regulation_of_phosphatidylinositol_dephosphorylation	0.885189	-0.0139737	3.76736	0.00210892	0.0119494	-1.66699
352	gobp_regulation_of_glomerulus_development	0.883805	0.04587	6.19022	2.44144e-05	0.000724595	2.80045
316	gobp_chondrocyte_hypertrophy	0.883738	0.0164766	6.35223	1.86228e-05	0.000614181	3.0723
1396	gobp_sinoatrial_node_cell_development	0.883078	-0.0753251	4.17256	0.000955453	0.00714909	-0.879546
723	gobp_negative_regulation_of_protein_catabolic_process_in_the_vacuole	0.880521	-0.112657	5.0908	0.000168753	0.00243817	0.857413
1443	gobp_regulation_of_voltage_gated_sodium_channel_activity	0.878576	-0.0842368	4.12958	0.00103851	0.007515	-0.962682
119	gobp_retina_layer_formation	0.878495	-0.0662604	7.95101	1.55393e-06	0.00013642	5.55311
492	gobp_growth_plate_cartilage_chondrocyte_differentiation	0.877793	-0.0366591	5.68761	5.78814e-05	0.00122904	1.933
462	gobp_branching_involved_in_prostate_gland_morphogenesis	0.875544	-0.0429766	5.76281	5.07544e-05	0.00114668	2.06509
813	gomf_netrin_receptor_activity	0.873631	-0.0403236	4.95188	0.000217956	0.00279827	0.600427
517	gobp_cornea_development_in_camera_type_eye	0.872961	0.0339196	5.60051	6.74599e-05	0.00136227	1.77904
99	gobp_positive_regulation_of_astrocyte_differentiation	0.871704	0.0282234	8.3862	8.35774e-07	8.81952e-05	6.16733
1700	gobp_mucosa_associated_lymphoid_tissue_development	0.870673	-0.0449489	3.88597	0.00167058	0.0102662	-1.4358
2543	gomf_voltage_gated_calcium_channel_activity_involved_in_cardiac_muscle_cell_action_potential	0.870289	-0.0039123	3.23812	0.00600742	0.0246793	-2.69793
897	gobp_regulation_of_sarcomere_organization	0.86993	-0.0255329	4.81473	0.000281263	0.00327575	0.344465
708	gobp_positive_regulation_of_glomerulus_development	0.868288	0.0436256	5.11753	0.000160692	0.00237111	0.906592
555	gobp_regulation_of_apoptotic_process_in_bone_marrow_cell	0.86826	0.0126229	5.50391	8.00462e-05	0.00150674	1.60705
1315	gobp_peptidyl_tyrosine_dephosphorylation_involved_in_inactivation_of_protein_kinase_activity	0.867969	-0.0265453	4.26821	0.000794169	0.00630927	-0.694984
189	gobp_prolactin_secretion	0.867955	0.0213879	7.11196	5.48697e-06	0.000300799	4.2964
827	gobp_regulation_of_mesodermal_cell_differentiation	0.867795	-0.0635781	4.93625	0.000224354	0.00283005	0.571379
114	gobp_septum_primum_development	0.867387	0.0554363	8.11755	1.22236e-06	0.000112017	5.79112
539	gobp_establishment_of_endothelial_intestinal_barrier	0.866162	-0.0195572	5.55531	7.30699e-05	0.00141625	1.69873
1906	gobp_locomotor_rhythm	0.865945	-0.0672347	3.71419	0.00234171	0.0128352	-1.7707
1774	gobp_embryonic_heart_tube_left_right_pattern_formation	0.865843	-0.00887673	3.83506	0.0018461	0.0108716	-1.53499
1312	gobp_hard_palate_development	0.863667	-0.00774996	4.27033	0.000790928	0.00629773	-0.690899
654	gobp_transforming_growth_factor_beta2_production	0.862495	-0.0298447	5.26579	0.000122697	0.00195894	1.17769
570	gobp_pigment_accumulation	0.86132	-0.030018	5.46305	8.60867e-05	0.00157558	1.53391
64	gobp_mesenchymal_stem_cell_differentiation	0.859959	-0.0130365	9.06814	3.3037e-07	5.29722e-05	7.08109
379	gobp_cardiac_pacemaker_cell_development	0.859748	-0.038813	6.0835	2.92397e-05	0.000805982	2.6193
260	gobp_epithelial_to_mesenchymal_transition_involved_in_endocardial_cushion_formation	0.85968	0.00102482	6.62097	1.19793e-05	0.000481339	3.51484
1049	gobp_sertoli_cell_proliferation	0.858547	-0.0309021	4.61472	0.000409629	0.00407742	-0.0325566
568	gomf_adenosine_3_5_bisphosphate_transmembrane_transporter_activity	0.858528	-0.00412307	5.47466	8.43227e-05	0.00155091	1.55473
466	gobp_negative_regulation_of_chromatin_organization	0.857727	-0.0413086	5.7521	5.17111e-05	0.00115531	2.04632
467	gobp_negative_regulation_of_heterochromatin_formation	0.857727	-0.0413086	5.7521	5.17111e-05	0.00115531	2.04632
830	gomf_histone_h3k36_methyltransferase_activity	0.856624	-0.110988	4.93456	0.000225058	0.00283005	0.568235
688	gocc_flotillin_complex	0.856159	0.004626	5.17608	0.000144403	0.00219269	1.01399
705	gobp_adherens_junction_maintenance	0.855849	-0.0428527	5.12319	0.000159037	0.00235669	0.916988
557	gocc_clathrin_complex	0.855776	-0.0248329	5.49875	8.07842e-05	0.00150976	1.59783
960	gobp_positive_regulation_of_sarcomere_organization	0.855718	-0.0502743	4.72603	0.000332095	0.00361395	0.177806
2289	gobp_terminal_button_organization	0.853719	-0.0231435	3.42308	0.00416364	0.0190029	-2.33853
1284	gomf_histone_h3k4_trimethyltransferase_activity	0.852489	-0.049476	4.3115	0.000730619	0.00594453	-0.611658
1894	gomf_dynein_light_chain_binding	0.850982	-0.048485	3.72261	0.00230321	0.0127041	-1.75429
854	gomf_epinephrine_binding	0.850738	-0.0120426	4.90034	0.000239808	0.00293358	0.5045
148	gobp_mesodermal_cell_fate_specification	0.850731	-0.0554972	7.60309	2.59374e-06	0.000183086	5.04384
259	gobp_microtubule_anchoring_at_microtubule_organizing_center	0.849088	-0.0750353	6.64004	1.16143e-05	0.000468474	3.54586
1492	gobp_metanephric_tubule_morphogenesis	0.847804	-0.0227066	4.08497	0.00113256	0.0079302	-1.04909
1450	gobp_epithelial_cell_differentiation_involved_in_prostate_gland_development	0.847421	-0.0422592	4.12505	0.00104769	0.0075484	-0.971452
1154	gobp_positive_regulation_of_neuron_migration	0.843968	-0.0523689	4.48604	0.000523005	0.00473469	-0.277287
799	gocc_semaphorin_receptor_complex	0.841284	-0.0489306	4.96963	0.000210915	0.00275515	0.633406
265	gobp_positive_regulation_of_glycogen_metabolic_process	0.840933	-0.0440899	6.59594	1.24765e-05	0.000491857	3.47408
1233	gobp_activation_of_meiosis	0.84048	0.0157741	4.38438	0.000635193	0.00537913	-0.471737
1570	gomf_unmethylated_cpg_binding	0.83984	-0.0250194	4.01046	0.00130951	0.00871282	-1.19367
1275	gobp_regulation_of_phosphatidylcholine_biosynthetic_process	0.838177	-0.0183301	4.32662	0.000709672	0.00581486	-0.582586
422	gobp_adp_biosynthetic_process	0.837868	-0.0284648	5.91933	3.87088e-05	0.000958271	2.33741
550	gobp_outflow_tract_septum_morphogenesis	0.837578	-0.065698	5.51604	7.83402e-05	0.00148804	1.62871
3188	gobp_positive_regulation_of_protein_neddylation	0.836788	0.00749153	2.8861	0.0120496	0.0394863	-3.37384
1343	gobp_positive_regulation_of_fibroblast_growth_factor_receptor_signaling_pathway	0.836282	-0.00666492	4.22678	0.0008603	0.00669215	-0.774854
619	gobp_positive_regulation_of_protein_localization_to_cell_cortex	0.833272	-0.0422844	5.35556	0.000104355	0.00176122	1.34045
2083	gobp_regulation_protein_catabolic_process_at_synapse	0.832282	-0.117676	3.57382	0.00308948	0.0154949	-2.04462
231	gobp_tricuspid_valve_development	0.831916	-0.0262682	6.79491	9.05085e-06	0.000409326	3.7957
315	gobp_apoptotic_process_involved_in_heart_morphogenesis	0.830082	0.0111774	6.35915	1.84101e-05	0.000610573	3.08383
154	gobp_negative_regulation_of_neuroblast_proliferation	0.829252	-0.0259077	7.52744	2.90522e-06	0.00019516	4.9309
2345	gobp_regulation_of_forebrain_neuron_differentiation	0.829224	-0.0371082	3.37893	0.00454434	0.0202451	-2.42449
1264	gocc_laminin_complex	0.829125	-0.0728211	4.34508	0.000684947	0.00565581	-0.54714
1418	gobp_positive_regulation_of_b_cell_receptor_signaling_pathway	0.828879	-0.0219964	4.15041	0.000997388	0.00734817	-0.922391
792	gomf_peptide_transmembrane_transporter_activity	0.828588	-0.0183935	4.98	0.000206911	0.00272929	0.652653
1891	gobp_regulation_of_lens_fiber_cell_differentiation	0.828263	-0.0367907	3.72506	0.00229209	0.0126629	-1.7495
1954	gobp_distal_convoluted_tubule_development	0.827741	-0.0557007	3.67801	0.00251492	0.0134459	-1.84132
1311	gomf_n_acylsphingosine_amidohydrolase_activity	0.826711	-0.0366125	4.27176	0.000788751	0.00628534	-0.688146
1633	gobp_cellular_response_to_cgmp	0.826192	-0.0473973	3.94954	0.00147505	0.00943651	-1.31209
586	gocc_beta_catenin_destruction_complex	0.826073	-0.0383895	5.43512	9.04871e-05	0.00160948	1.4838
2861	gobp_regulation_of_branching_morphogenesis_of_a_nerve	0.824889	-0.03602	3.05882	0.00856861	0.0312884	-3.04395
298	gocc_glycogen_granule	0.824656	-0.074251	6.42759	1.6439e-05	0.000574342	3.19747
1209	gobp_regulation_of_anion_channel_activity	0.824538	-0.0759935	4.43173	0.000580139	0.00501299	-0.381046
104	gobp_cardiac_atrium_development	0.82448	0.0143018	8.31803	9.1968e-07	9.23837e-05	6.07276
1016	gobp_s_shaped_body_morphogenesis	0.824463	-0.077383	4.64961	0.000383498	0.00394332	0.0335092
1735	gobp_regulation_of_integrin_biosynthetic_process	0.823394	0.0146859	3.85925	0.00176048	0.0106004	-1.48785
1527	gobp_protein_demethylation	0.822565	-0.00323837	4.05069	0.00121074	0.00828328	-1.11559
957	gobp_mesenchymal_cell_development	0.822477	-0.0820843	4.72714	0.000331408	0.0036134	0.179883
2544	gomf_mechanosensitive_monoatomic_cation_channel_activity	0.822377	-0.0430687	3.23747	0.00601515	0.0247014	-2.69918
57	gocc_clathrin_coat_of_coated_pit	0.821544	0.00486744	9.24071	2.63321e-07	4.70832e-05	7.30329
188	gomf_ap_2_adaptor_complex_binding	0.82148	-0.00228684	7.11636	5.44956e-06	0.000300799	4.30324
1241	gobp_vesicle_tethering_involved_in_exocytosis	0.821237	-0.0408701	4.37388	0.000648111	0.00545593	-0.49187
2436	gomf_ubiquitin_ligase_complex_scaffold_activity	0.819946	-0.0211465	3.32666	0.0050404	0.0216162	-2.52612
600	gobp_regulation_of_skeletal_muscle_cell_proliferation	0.819551	-0.0514	5.39966	9.64145e-05	0.00167874	1.42001
1277	gomf_sphingosine_n_acyltransferase_activity	0.81936	-0.0709089	4.32144	0.000716779	0.0058639	-0.592546
1480	gobp_negative_regulation_of_photoreceptor_cell_differentiation	0.819301	0.0277388	4.09854	0.00110308	0.00778262	-1.02281
108	gobp_xenobiotic_export_from_cell	0.816965	-0.0351151	8.25274	1.00845e-06	9.75485e-05	5.98161
995	gobp_pigment_granule_maturation	0.816351	-0.0486163	4.68128	0.000361262	0.00378943	0.0933898
263	gobp_positive_regulation_of_glycogen_biosynthetic_process	0.815975	-0.0341057	6.60152	1.23638e-05	0.00049112	3.48318
295	gobp_regulation_of_neurotransmitter_receptor_localization_to_postsynaptic_specialization_membrane	0.815871	-0.0259906	6.43701	1.61858e-05	0.000572673	3.21304
594	gobp_negative_regulation_of_cardiac_muscle_cell_differentiation	0.814849	-0.0396792	5.41654	9.35438e-05	0.00164521	1.4504
686	gomf_fucosyltransferase_activity	0.814827	-0.0664039	5.17804	0.000143887	0.00219124	1.01758
1595	gobp_magnesium_ion_homeostasis	0.814462	-0.0319768	3.98559	0.00137467	0.00899677	-1.24199
3049	gobp_regulation_of_phenotypic_switching	0.8136	-0.0270441	2.95879	0.010441	0.0357747	-3.23548
2970	gobp_stress_granule_disassembly	0.813251	-0.0325371	2.99816	0.00966018	0.0339797	-3.16025
432	gobp_chondrocyte_development	0.812865	-0.0447965	5.86051	4.28402e-05	0.00103495	2.23549
1228	gobp_regulation_of_histamine_secretion_by_mast_cell	0.811554	0.00283562	4.39327	0.000624461	0.0053125	-0.454695
3233	gocc_microtubule_minus_end	0.811244	-0.0146554	2.85565	0.0127937	0.0413246	-3.43156
577	gobp_phospholipase_c_activating_g_protein_coupled_acetylcholine_receptor_signaling_pathway	0.810823	-0.0415399	5.4538	8.75186e-05	0.00157951	1.51733
88	gobp_embryonic_forelimb_morphogenesis	0.81046	-0.0477864	8.59198	6.2816e-07	7.40737e-05	6.44921
739	gobp_regulation_of_metalloendopeptidase_activity	0.810252	-0.0325307	5.05656	0.000179694	0.00253561	0.794304
2993	gobp_positive_regulation_of_enamel_mineralization	0.810208	0.00295158	2.98651	0.00988497	0.0345033	-3.18253
610	gobp_nad_transport	0.810039	-0.208126	5.38088	9.97161e-05	0.00170776	1.38616
843	gobp_left_right_axis_specification	0.809218	-0.0422286	4.91061	0.000235277	0.00290973	0.523651
618	gobp_ductus_arteriosus_closure	0.808902	-0.00789862	5.35698	0.00010409	0.00175959	1.34301
209	gomf_c2h2_zinc_finger_domain_binding	0.808544	-0.0747223	6.96724	6.88381e-06	0.000341125	4.06963
1857	gobp_cerebellar_granular_layer_formation	0.807952	-0.0128533	3.75201	0.00217361	0.0122281	-1.69692
2676	gobp_angiogenesis_involved_in_coronary_vascular_morphogenesis	0.806802	-0.00352617	3.15099	0.00713948	0.0278723	-2.86643
3353	gobp_positive_regulation_of_blood_vessel_remodeling	0.805524	-0.00493562	2.78942	0.0145708	0.0453986	-3.55655
880	gobp_pharyngeal_arch_artery_morphogenesis	0.80506	-0.0146601	4.84876	0.000263957	0.00313359	0.408193
1657	gobp_regulation_of_i_kappab_phosphorylation	0.803074	-0.0213018	3.9265	0.00154306	0.00972863	-1.35691
391	gomf_glycogen_binding	0.802799	-0.121461	6.03283	3.18717e-05	0.000851569	2.53271
2460	gobp_metanephric_s_shaped_body_morphogenesis	0.800105	-0.0103099	3.30712	0.00523948	0.0222507	-2.56408
313	gomf_frizzled_binding	0.800057	0.000486084	6.36916	1.8107e-05	0.000604356	3.10049
1806	gobp_protein_localization_to_endoplasmic_reticulum_exit_site	0.799814	-0.0514711	3.80928	0.00194202	0.0112337	-1.58524
195	gobp_embryonic_skeletal_joint_morphogenesis	0.797865	-0.0872115	7.06869	5.87028e-06	0.000314497	4.2289
819	gobp_substrate_dependent_cell_migration_cell_extension	0.797774	-0.0564641	4.94803	0.000219513	0.00280006	0.593282
639	gomf_heparan_sulfate_sulfotransferase_activity	0.797149	-0.0198012	5.30173	0.00011498	0.0018798	1.24299
548	gobp_sex_determination	0.796782	-0.00781395	5.51769	7.81102e-05	0.00148804	1.63167
2423	gobp_neural_plate_development	0.795432	-0.0408622	3.33148	0.00499244	0.0215254	-2.51675
565	gomf_sulfuric_ester_hydrolase_activity	0.795158	-0.0182777	5.48163	8.32829e-05	0.00153992	1.5672
1656	gobp_negative_regulation_of_amyloid_beta_clearance	0.794814	-0.000139998	3.9268	0.00154216	0.00972863	-1.35632
1528	gomf_voltage_gated_sodium_channel_activity_involved_in_cardiac_muscle_cell_action_potential	0.794742	-0.0734704	4.05035	0.00121154	0.00828332	-1.11624
1058	gobp_regulation_of_skeletal_muscle_satellite_cell_proliferation	0.794013	-0.0610103	4.60188	0.000419705	0.00414264	-0.0569056
427	gobp_glandular_epithelial_cell_maturation	0.793848	-0.0492555	5.89043	4.06838e-05	0.000995371	2.2874
2359	gobp_regulation_of_endosome_organization	0.793704	-0.0573768	3.37067	0.00461931	0.020457	-2.44055
1856	gomf_alpha_1_3_fucosyltransferase_activity	0.793509	-0.0483634	3.75391	0.00216551	0.0121891	-1.69323
2673	gobp_metanephric_tubule_formation	0.792165	0.0223401	3.15246	0.00711882	0.0278228	-2.86361
450	gobp_localization_of_cell	0.791029	-0.0537594	5.80211	4.74018e-05	0.00110012	2.13379
510	gobp_response_to_actinomycin_d	0.790326	-0.0771981	5.62722	6.43584e-05	0.00131834	1.82636
506	gobp_mesenchymal_cell_proliferation_involved_in_lung_development	0.78957	0.0116746	5.6365	6.33155e-05	0.00130723	1.84279
534	gobp_cellular_response_to_glucagon_stimulus	0.789518	-0.0103955	5.56621	7.16748e-05	0.0014007	1.71811
80	gobp_regulation_of_mesenchymal_stem_cell_differentiation	0.78917	-0.0206731	8.80092	4.72367e-07	6.16852e-05	6.72993
131	gobp_protein_localization_to_perinuclear_region_of_cytoplasm	0.788664	-0.052027	7.82432	1.86938e-06	0.00014908	5.36957
1934	gobp_renal_system_vasculature_morphogenesis	0.788521	0.0276494	3.69671	0.00242383	0.013093	-1.80482
326	gobp_basolateral_protein_secretion	0.78833	-0.0387994	6.31927	1.96717e-05	0.0006304	3.01731
3261	gomf_rna_polymerase_ii_c_terminal_domain_binding	0.78699	0.00934898	2.8419	0.0131443	0.0421094	-3.45757
1832	gobp_regulation_of_focal_adhesion_disassembly	0.786795	-0.0235736	3.78178	0.0020499	0.0116881	-1.63885
2991	gomf_folic_acid_transmembrane_transporter_activity	0.786224	-0.0304473	2.98833	0.00984953	0.0344025	-3.17905
264	gocc_cortical_endoplasmic_reticulum	0.785232	0.0558114	6.59695	1.24562e-05	0.000491857	3.47571
731	gomf_adenylate_cyclase_activity	0.78495	-0.0331123	5.07209	0.000174644	0.0024959	0.822941
599	gobp_endosomal_vesicle_fusion	0.784142	-0.0657717	5.40081	9.62163e-05	0.00167808	1.42208
488	gomf_lysophosphatidic_acid_receptor_activity	0.783953	-0.11055	5.70185	5.64556e-05	0.00120859	1.95807
800	gobp_distal_tubule_development	0.783409	-0.0439984	4.9694	0.000211006	0.00275515	0.632973
3373	gomf_chromatin_insulator_sequence_binding	0.782476	-0.0233914	2.7736	0.0150297	0.0465508	-3.58629
203	gocc_apicolateral_plasma_membrane	0.781155	-0.00340768	7.0009	6.52845e-06	0.000335539	4.12265
1164	gomf_alpha_catenin_binding	0.780329	-0.0349512	4.4755	0.000533627	0.00478935	-0.297413
1977	gobp_hindbrain_maturation	0.780109	-0.0162062	3.65564	0.0026284	0.0138783	-1.88497
511	gobp_sinoatrial_node_development	0.779667	-0.0384964	5.61884	6.5315e-05	0.00133468	1.81153
1895	gomf_phosphatidylinositol_3_kinase_inhibitor_activity	0.77887	-0.134457	3.72158	0.00230787	0.0127215	-1.75629
179	gobp_negative_regulation_of_filopodium_assembly	0.778091	0.0664297	7.19468	4.82585e-06	0.000280184	4.42467
2078	gobp_negative_regulation_of_wound_healing_spreading_of_epidermal_cells	0.778007	0.0122657	3.578	0.00306407	0.0153941	-2.03647
1728	gomf_calmodulin_dependent_protein_phosphatase_activity	0.777743	0.00607679	3.86506	0.00174051	0.0105226	-1.47652
1219	gobp_dichotomous_subdivision_of_an_epithelial_terminal_unit	0.777304	-0.0641388	4.41466	0.000599393	0.00513321	-0.413713
314	gobp_embryonic_hindlimb_morphogenesis	0.776281	-0.0773766	6.3602	1.8378e-05	0.000610573	3.08558
1667	gomf_neurotrophin_receptor_activity	0.775685	-0.0403736	3.91404	0.00158118	0.00990914	-1.38116
2642	gobp_cellular_response_to_nicotine	0.774929	-0.0650824	3.17143	0.00685623	0.0271109	-2.82697
221	gobp_mesodermal_cell_fate_commitment	0.774611	-0.0404979	6.8693	8.03844e-06	0.000379989	3.91447
1876	gobp_regulation_of_monoatomic_anion_transmembrane_transport	0.774129	-0.0641205	3.73663	0.00224045	0.0124649	-1.72693
1933	gobp_sphingoid_biosynthetic_process	0.773202	-0.0444958	3.69707	0.00242213	0.0130905	-1.80412
867	gobp_embryonic_body_morphogenesis	0.772797	-0.0213328	4.8724	0.000252589	0.00304019	0.452377
933	gocc_activin_receptor_complex	0.772255	-0.0187464	4.76388	0.000309334	0.00346368	0.249019
121	gobp_cell_differentiation_in_hindbrain	0.770983	-0.0106758	7.92092	1.62338e-06	0.00014016	5.50972
270	gobp_positive_regulation_of_artery_morphogenesis	0.770473	-0.0329632	6.55967	1.32362e-05	0.000510252	3.41482
271	gobp_regulation_of_artery_morphogenesis	0.770473	-0.0329632	6.55967	1.32362e-05	0.000510252	3.41482
365	gobp_regulation_of_spontaneous_synaptic_transmission	0.770311	-0.0354189	6.1417	2.64956e-05	0.000758354	2.71829
490	gobp_endocardial_cushion_formation	0.766415	-0.0240044	5.69733	5.69042e-05	0.00121089	1.95012
267	gobp_parathyroid_gland_development	0.765981	-0.0360726	6.57795	1.28475e-05	0.000502688	3.4447
307	gocc_fascia_adherens	0.765312	-0.0401463	6.38582	1.7614e-05	0.000599393	3.12819
1744	gocc_extrinsic_component_of_postsynaptic_membrane	0.765279	-0.0748476	3.85414	0.00177821	0.0106519	-1.4978
1040	gobp_micturition	0.765274	-0.0180594	4.62837	0.000399192	0.00400996	-0.00668906
1323	gobp_endothelial_cell_fate_commitment	0.764474	-0.024762	4.25618	0.000812816	0.00641836	-0.718163
969	gomf_interferon_receptor_activity	0.763767	0.00816538	4.71802	0.000337131	0.00363468	0.162712
1329	gobp_regulation_of_cardiac_epithelial_to_mesenchymal_transition	0.762726	-0.05155	4.24264	0.000834342	0.00655494	-0.744264
1271	gobp_positive_regulation_of_cardiac_epithelial_to_mesenchymal_transition	0.762461	-0.0652175	4.34136	0.000689851	0.00567024	-0.554272
974	gobp_coronary_vasculature_morphogenesis	0.762394	-0.0407468	4.7127	0.00034052	0.00364909	0.15268
1837	gobp_cannabinoid_signaling_pathway	0.761635	-0.00337792	3.77659	0.00207093	0.0117774	-1.64897
1849	gomf_lactate_transmembrane_transporter_activity	0.760407	-0.0742864	3.76159	0.00213298	0.0120513	-1.67823
858	gobp_trunk_segmentation	0.759235	-0.064982	4.88462	0.000246916	0.00300357	0.47518
2552	gobp_negative_regulation_of_triglyceride_catabolic_process	0.758112	0.0121256	3.23238	0.00607615	0.0248737	-2.70905
324	gobp_radial_glia_guided_pyramidal_neuron_migration	0.757945	-0.0891843	6.32333	1.95391e-05	0.000630016	3.02409
1446	gobp_negative_regulation_of_cell_proliferation_involved_in_kidney_development	0.757478	-0.0589282	4.12645	0.00104485	0.00754066	-0.968749
1106	gobp_glucose_import_in_response_to_insulin_stimulus	0.755957	-0.0577495	4.54466	0.000467807	0.00441878	-0.165604
1704	gobp_regulation_of_amacrine_cell_differentiation	0.755441	-0.0461656	3.88343	0.00167894	0.0102899	-1.44076
168	gobp_peptidyl_tyrosine_dephosphorylation	0.755111	0.0311372	7.3635	3.72379e-06	0.000231562	4.68344
396	gobp_negative_regulation_of_mitochondrial_fusion	0.754724	-0.114107	6.02367	3.23733e-05	0.000852485	2.51702
3002	gomf_histone_h3k9_methyltransferase_activity	0.754041	-0.0390317	2.97961	0.0100206	0.034872	-3.19572
516	gobp_arf_protein_signal_transduction	0.753987	-0.011189	5.60242	6.72336e-05	0.00136122	1.78242
569	gobp_regulation_of_somitogenesis	0.753348	-0.0648845	5.46564	8.56892e-05	0.00157328	1.53857
1152	gobp_glomerular_basement_membrane_development	0.753233	-0.0279575	4.49069	0.000518394	0.00470109	-0.268421
355	gobp_regulation_of_cerebellar_granule_cell_precursor_proliferation	0.752881	0.00961711	6.18254	2.4732e-05	0.000727817	2.78747
2989	gobp_sperm_ejaculation	0.752129	-0.0551008	2.98864	0.00984345	0.0344025	-3.17845
1990	gobp_endocardial_cushion_fusion	0.750878	0.00758476	3.64551	0.00268146	0.0140709	-1.90473
322	gobp_amelogenesis	0.750492	0.0159812	6.3337	1.92049e-05	0.000623087	3.04141
1239	gobp_positive_regulation_of_cell_proliferation_in_bone_marrow	0.75043	-0.0232722	4.37766	0.000643426	0.00542524	-0.484615
252	gobp_endosome_to_plasma_membrane_protein_transport	0.750297	-0.0779811	6.6691	1.10806e-05	0.000459361	3.59301
2107	gobp_proximal_tubule_development	0.75014	-0.0557988	3.55105	0.00323183	0.0160242	-2.08907
2250	gobp_metanephric_loop_of_henle_development	0.749453	-0.0392392	3.44532	0.00398416	0.0184989	-2.2952
210	gobp_atrioventricular_valve_development	0.74875	0.00308492	6.96584	6.899e-06	0.000341125	4.06743
117	gobp_cardiac_conduction_system_development	0.74853	-0.0173946	7.95634	1.54196e-06	0.00013642	5.56079
987	gocc_weibel_palade_body	0.74844	-0.055076	4.68786	0.000356816	0.0037727	0.105805
1388	gobp_regulation_of_chondrocyte_development	0.747447	-0.126251	4.18297	0.000936383	0.00704783	-0.859431
2846	gobp_conditioned_place_preference	0.74695	-0.0314678	3.06371	0.00848613	0.0311506	-3.03455
814	gobp_response_to_forskolin	0.74593	-0.0553704	4.95148	0.000218114	0.00279827	0.599701
494	gomf_nuclear_steroid_receptor_activity	0.745331	-0.050604	5.68263	5.83885e-05	0.00123255	1.92423
1871	gobp_hindbrain_tangential_cell_migration	0.744947	-0.0539655	3.73859	0.0022318	0.0124516	-1.7231
451	gobp_mammary_gland_epithelial_cell_differentiation	0.744799	0.0028538	5.80101	4.74927e-05	0.00110012	2.13186
2437	gobp_dendritic_transport_of_ribonucleoprotein_complex	0.744798	-0.0139363	3.32362	0.00507088	0.0217356	-2.53203
1779	gobp_negative_regulation_of_ire1_mediated_unfolded_protein_response	0.744329	-0.0563577	3.82948	0.00186645	0.0109605	-1.54587
2303	gobp_regulation_of_srebp_signaling_pathway	0.743676	0.0244088	3.41502	0.00423064	0.0191913	-2.35422
3008	gomf_double_stranded_methylated_dna_binding	0.743482	-0.0472744	2.97685	0.0100754	0.0349924	-3.201
4734	gobp_gastric_motility	0.742684	-0.0031814	2.10791	0.0537034	0.118513	-4.7808
613	gobp_phosphatidylinositol_acyl_chain_remodeling	0.742421	0.0234818	5.37677	0.000100454	0.00171197	1.37875
627	gomf_transmembrane_receptor_protein_phosphatase_activity	0.741284	-0.0556979	5.34032	0.000107254	0.00178706	1.3129
227	gobp_metanephric_part_of_ureteric_bud_development	0.741251	-0.0327874	6.80456	8.91226e-06	0.00040882	3.81116
543	gobp_uterus_morphogenesis	0.74118	-0.0345394	5.53772	7.53838e-05	0.00145034	1.66739
256	gocc_zonula_adherens	0.740487	0.0226965	6.65376	1.13591e-05	0.000463551	3.56813
3135	gobp_regulation_of_rab_protein_signal_transduction	0.740326	-0.0501757	2.91804	0.0113147	0.037705	-3.31314
249	gobp_cardiac_cell_fate_commitment	0.739883	-0.0634836	6.68581	1.07855e-05	0.000451109	3.62006
140	gobp_negative_regulation_of_neural_precursor_cell_proliferation	0.739175	-0.00491736	7.74391	2.10421e-06	0.000157019	5.25195
617	gomf_catecholamine_binding	0.73814	-0.0100981	5.36435	0.00010272	0.00173925	1.35632
1533	gobp_pulmonary_artery_morphogenesis	0.737877	-0.124208	4.04469	0.00122496	0.00834778	-1.12722
521	gobp_regulation_of_nitric_oxide_mediated_signal_transduction	0.737759	-0.167931	5.59116	6.8583e-05	0.00137521	1.76244
965	gobp_establishment_of_blood_retinal_barrier	0.737731	-0.0174083	4.72287	0.000334075	0.00361667	0.171842
1167	gomf_histone_h3k4_methyltransferase_activity	0.736948	-0.0935539	4.47408	0.00053507	0.00478942	-0.300115
1562	gobp_sphingoid_metabolic_process	0.736243	-0.0309369	4.01777	0.00129098	0.00863438	-1.17948
353	gobp_adenylate_cyclase_activating_dopamine_receptor_signaling_pathway	0.735765	0.0327736	6.18395	2.46731e-05	0.000727817	2.78986
805	gobp_negative_regulation_of_thymocyte_apoptotic_process	0.735413	-0.0174945	4.96252	0.000213705	0.00277339	0.620207
1940	gobp_positive_regulation_of_synapse_maturation	0.735363	-0.0471234	3.68552	0.00247792	0.0133371	-1.82666
651	gomf_cyclase_activity	0.734766	-0.0719547	5.27575	0.000120506	0.00193383	1.1958
590	gobp_positive_regulation_of_blood_vessel_endothelial_cell_proliferation_involved_in_sprouting_angiogenesis	0.732195	0.0088055	5.43131	9.11055e-05	0.00161319	1.47695
1996	gocc_derlin_1_retrotranslocation_complex	0.732137	0.00709306	3.64324	0.00269355	0.014098	-1.90917
1411	gobp_nail_development	0.73189	-0.0155494	4.15635	0.000985948	0.00729993	-0.910886
2090	gobp_negative_regulation_of_autophagosome_maturation	0.731822	-0.0759521	3.568	0.00312526	0.0156218	-2.05599
1672	gomf_armadillo_repeat_domain_binding	0.731788	-0.0404898	3.90942	0.00159555	0.00996924	-1.39015
712	gobp_positive_regulation_of_cell_cell_adhesion_mediated_by_cadherin	0.731341	0.0130188	5.11016	0.000162874	0.00238981	0.893038
704	gobp_mitral_valve_development	0.730757	-0.00421003	5.12477	0.000158576	0.00235319	0.919904
269	gomf_lbd_domain_binding	0.73062	0.0572349	6.56261	1.31728e-05	0.000510252	3.41963
5246	gocc_equatorial_microtubule_organizing_center	0.730081	-0.0126873	1.88868	0.0800061	0.159302	-5.13988
4623	gomf_glycolipid_mannosyltransferase_activity	0.730006	-0.0642102	2.15272	0.0494223	0.111646	-4.70486
213	gobp_coronary_vasculature_development	0.728972	-0.0334917	6.96071	6.95507e-06	0.000341125	4.05933
442	gomf_arrestin_family_protein_binding	0.728331	0.00118674	5.83394	4.48559e-05	0.00105942	2.18928
137	gobp_nephric_duct_development	0.728234	-0.0394773	7.75405	2.07294e-06	0.000157019	5.26684
834	gobp_retinal_cell_apoptotic_process	0.727653	-0.0413331	4.92592	0.00022869	0.00286466	0.552157
276	gobp_atrial_septum_development	0.727607	-0.0197657	6.52798	1.39394e-05	0.000527626	3.36291
1612	gobp_cranial_nerve_structural_organization	0.727444	-0.0717453	3.97113	0.00141405	0.00916416	-1.27009
176	gobp_positive_regulation_of_long_term_synaptic_potentiation	0.727103	-0.0515023	7.25736	4.38112e-06	0.000260054	4.52121
1092	gomf_store_operated_calcium_channel_activity	0.726789	-0.0315276	4.55617	0.000457692	0.00437867	-0.143711
214	gobp_collateral_sprouting_in_absence_of_injury	0.725819	-0.0685579	6.93518	7.24122e-06	0.0003535	4.01899
998	gobp_regulation_of_entry_of_bacterium_into_host_cell	0.725803	-0.0259221	4.6802	0.000362003	0.00378943	0.0913359
640	gobp_midgut_development	0.725668	-0.00677475	5.30043	0.00011525	0.00188128	1.24062
2571	gobp_protein_localization_to_adherens_junction	0.72557	-0.0308562	3.22249	0.00619641	0.0251676	-2.7282
597	gomf_erbb_3_class_receptor_binding	0.725272	-0.0191717	5.40551	9.54087e-05	0.00166957	1.43055
1093	gomf_semaphorin_receptor_activity	0.725032	-0.0519799	4.55562	0.00045817	0.00437923	-0.144756
392	gobp_atrial_cardiac_muscle_tissue_development	0.723738	-0.0291297	6.02923	3.20679e-05	0.000852485	2.52654
757	gobp_heme_transport	0.723255	-0.0412236	5.03492	0.00018699	0.00257715	0.754327
758	gomf_heme_transmembrane_transporter_activity	0.723255	-0.0412236	5.03492	0.00018699	0.00257715	0.754327
438	gobp_hindlimb_morphogenesis	0.722939	-0.0707305	5.84086	4.4322e-05	0.00105509	2.20131
646	gomf_ubiquitin_conjugating_enzyme_binding	0.722192	-0.0412913	5.28028	0.000119523	0.00193235	1.20403
771	gobp_regulation_of_axon_extension_involved_in_axon_guidance	0.722084	-0.0487172	5.01989	0.000192236	0.00260479	0.726534
663	gobp_heparan_sulfate_proteoglycan_biosynthetic_process	0.720693	-0.0182755	5.24118	0.00012829	0.00202149	1.13289
408	gobp_dorsal_ventral_axis_specification	0.719912	-0.0431782	5.98105	3.48187e-05	0.000891547	2.44385
2051	gomf_adp_ribose_diphosphatase_activity	0.719392	-0.0289985	3.60265	0.00291835	0.0148604	-1.98837
113	gobp_mesonephric_tubule_morphogenesis	0.719197	-0.00623185	8.14683	1.17227e-06	0.000108378	5.83258
644	gocc_cerebellar_climbing_fiber_to_purkinje_cell_synapse	0.718545	-0.0412616	5.28628	0.000118233	0.00191798	1.21494
2678	gobp_mesodermal_cell_migration	0.717946	-0.0251269	3.14867	0.00717247	0.0279717	-2.87092
1786	gobp_midbrain_hindbrain_boundary_development	0.717772	-0.114992	3.8225	0.00189221	0.0110649	-1.55947
2098	gobp_positive_regulation_of_i_kappab_phosphorylation	0.717555	-0.0039089	3.5602	0.00317386	0.0158043	-2.07121
3341	gobp_vasculogenesis_involved_in_coronary_vascular_morphogenesis	0.716623	0.038412	2.79964	0.0142815	0.044657	-3.53731
1687	gocc_collagen_type_iv_trimer	0.715799	-0.0113255	3.89799	0.00163168	0.0100999	-1.4124
669	gobp_parental_behavior	0.715626	-0.0788077	5.22471	0.000132182	0.00206413	1.10285
720	gobp_regulation_of_store_operated_calcium_channel_activity	0.714911	0.0106535	5.09596	0.000167163	0.00242548	0.866925
1298	gobp_negative_regulation_of_type_b_pancreatic_cell_apoptotic_process	0.714344	-0.0215361	4.28751	0.000765167	0.00615847	-0.657821
3438	gocc_basal_cortex	0.713821	0.0160362	2.7303	0.0163595	0.0497114	-3.66747
233	gomf_high_voltage_gated_calcium_channel_activity	0.713734	-0.039283	6.77179	9.39232e-06	0.000421122	3.75861
3004	gomf_galactosylceramidase_activity	0.713324	-0.0552407	2.97874	0.0100378	0.0349085	-3.19738
4703	gobp_negative_regulation_of_extracellular_matrix_assembly	0.712133	0.0244881	2.1188	0.0526323	0.116887	-4.76241
1180	gobp_positive_regulation_of_receptor_recycling	0.711466	-0.0129123	4.45544	0.000554444	0.00490871	-0.335716
2756	gomf_histone_h2a_ubiquitin_ligase_activity	0.711178	-0.0212973	3.10764	0.00777952	0.0294893	-2.95003
1470	gobp_membrane_depolarization_during_sa_node_cell_action_potential	0.711158	-0.0883288	4.10716	0.00108475	0.00770876	-1.00611
986	gomf_arylsulfatase_activity	0.711137	-0.0202031	4.68993	0.000355428	0.00376588	0.109715
373	gobp_regulation_by_virus_of_viral_protein_levels_in_host_cell	0.711071	-0.00365507	6.11957	2.75058e-05	0.000770384	2.6807
110	gobp_lung_associated_mesenchyme_development	0.710291	0.038139	8.22037	1.05577e-06	0.00010027	5.93622
2452	gobp_negative_regulation_of_calcium_ion_transmembrane_transport_via_high_voltage_gated_calcium_channel	0.709467	0.0205936	3.31111	0.00519816	0.0221473	-2.55632
1408	gobp_lncrna_mediated_post_transcriptional_gene_silencing	0.709205	0.011038	4.15851	0.000981835	0.00728496	-0.906716
772	gobp_estrous_cycle	0.708644	-0.0533574	5.01807	0.000192881	0.00261015	0.723168
788	gobp_negative_regulation_of_digestive_system_process	0.708361	-0.00242081	4.98758	0.000204037	0.00270449	0.666696
1525	gomf_sterol_esterase_activity	0.708104	-0.00202322	4.05141	0.00120903	0.00828243	-1.11418
139	gobp_nephron_morphogenesis	0.707891	-0.0139672	7.74559	2.09899e-06	0.000157019	5.25442
134	gobp_uterus_development	0.707285	0.0492087	7.79875	1.94088e-06	0.000151317	5.33227
443	gobp_immature_t_cell_proliferation	0.706341	-0.075286	5.83306	4.49242e-05	0.00105942	2.18775
2587	gobp_negative_regulation_of_epinephrine_secretion	0.706301	0.0436266	3.21225	0.0063235	0.025536	-2.74803
750	gobp_mesonephric_duct_development	0.705686	-0.0159352	5.04447	0.000183733	0.00255928	0.771976
290	gocc_clathrin_adaptor_complex	0.705574	-0.00475172	6.47386	1.52331e-05	0.000547161	3.2739
434	gocc_filtration_diaphragm	0.705513	-0.0560464	5.85557	4.32077e-05	0.00104007	2.2269
2833	gocc_cyclin_cdk_positive_transcription_elongation_factor_complex	0.705398	-0.0311467	3.07314	0.00832921	0.0307149	-3.01642
2264	gobp_negative_regulation_of_cellular_response_to_oxidative_stress	0.703854	-0.0400226	3.43663	0.00405336	0.0187038	-2.31214
289	gomf_protein_tyrosine_serine_threonine_phosphatase_activity	0.703457	0.00575317	6.47966	1.50885e-05	0.000545431	3.28346
171	gobp_neurotransmitter_receptor_transport_endosome_to_postsynaptic_membrane	0.702572	-0.0910475	7.3113	4.03297e-06	0.000246389	4.60386
946	gobp_rostrocaudal_neural_tube_patterning	0.700952	-0.112247	4.74137	0.000322672	0.00356337	0.206676
770	gobp_snare_complex_assembly	0.700483	-0.0470224	5.02077	0.000191923	0.00260392	0.728171
1146	gomf_protein_containing_complex_destabilizing_activity	0.700234	-0.105397	4.49841	0.000510824	0.00465299	-0.253694
1274	gomf_atp_dependent_protein_disaggregase_activity	0.70015	-0.196835	4.32735	0.000708687	0.00581134	-0.581198
1342	gomf_short_chain_carboxylesterase_activity	0.70009	0.0291566	4.22744	0.000859203	0.00668859	-0.773579
1247	gobp_lipid_phosphorylation	0.699816	-0.0433943	4.37047	0.000652361	0.00546091	-0.498406
1248	gomf_atp_dependent_diacylglycerol_kinase_activity	0.699816	-0.0433943	4.37047	0.000652361	0.00546091	-0.498406
672	gobp_corpus_callosum_development	0.699668	-0.0528097	5.21491	0.000134554	0.00209179	1.08498
1892	gobp_biological_phase	0.699444	0.00265494	3.72434	0.00229535	0.0126742	-1.7509
783	gobp_diet_induced_thermogenesis	0.699317	-0.00260714	4.99836	0.000200017	0.00266641	0.686683
124	gobp_renal_tubule_development	0.69912	-0.0165327	7.86016	1.77379e-06	0.00014818	5.42172
460	gobp_ceramide_catabolic_process	0.698389	-0.046162	5.76586	5.04859e-05	0.00114658	2.07042
1335	gobp_negative_regulation_of_glial_cell_differentiation	0.697982	-0.0723747	4.23672	0.000843932	0.00660417	-0.755676
1032	gobp_regulation_of_caveolin_mediated_endocytosis	0.69745	-0.150415	4.63591	0.000393548	0.00398335	0.00758045
785	gobp_luteinizing_hormone_secretion	0.697244	-0.0214961	4.99744	0.000200357	0.00266641	0.684977
3335	gocc_torc2_complex	0.696856	-0.0698483	2.80217	0.0142109	0.0445152	-3.53255
2004	gobp_chemokine_c_x_c_motif_ligand_1_production	0.696661	-0.0122475	3.63643	0.00272998	0.0142316	-1.92245
2425	gobp_glycosylceramide_catabolic_process	0.696103	-0.0503821	3.33047	0.00500245	0.0215449	-2.51871
554	gobp_cellular_response_to_ph	0.695789	-0.0437998	5.50888	7.93424e-05	0.00149619	1.61593
1226	gobp_forebrain_dorsal_ventral_pattern_formation	0.694629	-0.0478017	4.39474	0.000622697	0.00530613	-0.451866
1286	gobp_central_nervous_system_maturation	0.694232	-0.0379662	4.30964	0.000733243	0.0059566	-0.61524
1130	gobp_spinal_cord_motor_neuron_cell_fate_specification	0.693435	-0.0965533	4.52241	0.00048802	0.00451181	-0.207967
1352	gobp_spontaneous_synaptic_transmission	0.692611	-0.0531251	4.21618	0.000878109	0.00678521	-0.795307
2890	gobp_phenotypic_switching	0.692465	-0.0238521	3.04404	0.00882279	0.0318823	-3.07233
2631	gobp_regulation_of_protein_localization_to_lysosome	0.692102	-0.00825795	3.18053	0.00673371	0.0267378	-2.80938
2249	gobp_pyruvate_transport	0.691718	-0.00858614	3.44558	0.00398212	0.0184977	-2.2947
3388	gobp_metanephric_nephron_tubule_morphogenesis	0.689242	-0.033173	2.76002	0.0154352	0.0475949	-3.6118
282	gobp_regulation_of_odontoblast_differentiation	0.688777	0.0337761	6.49884	1.46211e-05	0.000538078	3.31503
496	gobp_embryonic_skeletal_joint_development	0.688436	-0.0710884	5.6807	5.85866e-05	0.00123398	1.92083
3538	gobp_negative_regulation_of_protein_k63_linked_ubiquitination	0.688427	-0.0639638	2.67687	0.0181589	0.0536195	-3.76712
2266	gomf_acetylcholine_binding	0.687892	-0.0228742	3.43458	0.00406989	0.0187611	-2.31614
1104	gomf_1_phosphatidylinositol_binding	0.687829	-0.0256438	4.54577	0.00046682	0.00441676	-0.16349
1742	gobp_uterine_smooth_muscle_contraction	0.687676	-0.0178126	3.85421	0.00177798	0.0106519	-1.49767
2374	gobp_isoprenoid_transport	0.687031	-0.00141733	3.36108	0.00470792	0.0207093	-2.4592
514	gobp_epithelial_cell_cell_adhesion	0.686768	0.0106359	5.61398	6.58762e-05	0.00133893	1.80293
1664	gobp_protein_deubiquitination_involved_in_ubiquitin_dependent_protein_catabolic_process	0.686277	-0.0583839	3.92021	0.00156217	0.00980767	-1.36914
261	gobp_regulation_of_clathrin_dependent_endocytosis	0.685655	-0.0262234	6.61543	1.20875e-05	0.000482596	3.50583
4679	gomf_histamine_receptor_activity	0.685248	-0.0752368	2.12995	0.0515565	0.115096	-4.74355
482	gobp_paraxial_mesoderm_morphogenesis	0.684982	-0.0159514	5.72455	5.42582e-05	0.00117601	1.99799
1068	gobp_glomerulus_vasculature_morphogenesis	0.684635	0.000545246	4.59256	0.000427181	0.00417862	-0.0745978
2696	gobp_spontaneous_neurotransmitter_secretion	0.684223	-0.0645266	3.13907	0.00731005	0.0283245	-2.88944
769	gocc_compact_myelin	0.683217	-0.0419568	5.02089	0.000191881	0.00260392	0.728388
498	gobp_peptidyl_glutamic_acid_modification	0.683217	-0.069394	5.67757	5.89083e-05	0.00123577	1.91532
1541	gobp_golgi_localization	0.683146	-0.0513106	4.03448	0.00124958	0.00846687	-1.14703
587	gobp_regulation_of_astrocyte_differentiation	0.682969	-0.0403339	5.43408	9.06549e-05	0.00160948	1.48193
1769	gobp_insemination	0.682938	-0.0413093	3.84019	0.00182759	0.010793	-1.52499
812	gocc_f_actin_capping_protein_complex	0.682526	0.000899399	4.95188	0.000217954	0.00279827	0.600437
1634	gobp_cerebral_cortex_gabaergic_interneuron_differentiation	0.681535	-0.00320764	3.94664	0.00148344	0.00948438	-1.31773
1123	gobp_renal_vesicle_formation	0.681529	-0.0417879	4.52727	0.000483524	0.00449442	-0.198699
404	gobp_regulation_of_modification_of_synaptic_structure	0.681432	-0.128318	5.99583	3.39493e-05	0.000875604	2.46925
1309	gomf_phosphatidylinositol_3_4_5_trisphosphate_3_phosphatase_activity	0.681272	-0.300715	4.27462	0.000784405	0.00626026	-0.682627
2008	gobp_positive_regulation_of_translation_in_response_to_stress	0.68106	-0.00419188	3.63465	0.00273961	0.0142468	-1.92593
3349	gocc_calcium_and_calmodulin_dependent_protein_kinase_complex	0.680991	-0.0695514	2.79133	0.0145164	0.0452831	-3.55296
2693	gobp_intracellular_magnesium_ion_homeostasis	0.680724	-0.00637733	3.14035	0.00729154	0.0282862	-2.88697
402	gobp_cardiac_septum_morphogenesis	0.680626	-0.0342899	6.00357	3.35034e-05	0.000870671	2.48254
2459	gobp_facial_nerve_structural_organization	0.680046	-0.0575115	3.30754	0.00523511	0.0222412	-2.56326
444	gobp_cranial_nerve_morphogenesis	0.679978	-0.0802549	5.83003	4.5161e-05	0.00106261	2.18246
1437	gobp_negative_regulation_of_hippo_signaling	0.679595	-0.00405063	4.1373	0.00102308	0.0074363	-0.947752
1846	gobp_positive_regulation_of_hormone_biosynthetic_process	0.679416	-0.0363421	3.76554	0.00211649	0.0119778	-1.67054
2792	gocc_corvet_complex	0.678851	-0.073188	3.09282	0.00801107	0.0299755	-2.97856
2965	gomf_chloride_channel_inhibitor_activity	0.678828	-0.0241704	3.00133	0.0095999	0.0338194	-3.15418
3391	gobp_penile_erection	0.678816	-0.0641319	2.75872	0.0154744	0.0476709	-3.61423
435	gocc_t_tubule	0.678766	-0.043999	5.85085	4.35622e-05	0.00104619	2.21869
297	gobp_calcium_ion_import_across_plasma_membrane	0.678623	-0.0386778	6.43015	1.63698e-05	0.000574342	3.2017
2207	gomf_glutamate_sodium_symporter_activity	0.678252	-0.0352576	3.47198	0.00377925	0.0178894	-2.24325
3437	gomf_phosphatidylinositol_monophosphate_phosphatase_activity	0.678059	-0.01163	2.73066	0.0163482	0.0496914	-3.6668
1295	gobp_neuroblast_differentiation	0.677947	-0.0836774	4.29321	0.000756811	0.00610534	-0.646852
1235	gomf_phosphatidylethanolamine_flippase_activity	0.677327	-0.0436414	4.3838	0.000635898	0.00537913	-0.472846
4174	gobp_leukotriene_signaling_pathway	0.677234	0.0288082	2.36792	0.0329568	0.0824867	-4.3299
1086	gobp_cyclic_nucleotide_biosynthetic_process	0.676673	-0.0334468	4.56533	0.000449809	0.00432703	-0.126307
1090	gobp_copulation	0.676386	-0.0444809	4.56062	0.000453849	0.00434987	-0.135265
3843	gomf_rna_polymerase_ii_ctd_heptapeptide_repeat_kinase_activity	0.675939	-0.0382899	2.52681	0.0242984	0.066054	-4.04358
583	gobp_neuroendocrine_cell_differentiation	0.675602	-0.0476983	5.44532	8.88532e-05	0.00159219	1.50211
1614	gocc_transcription_factor_ap_1_complex	0.675556	0.0356209	3.96842	0.00142158	0.00920149	-1.27537
909	gobp_regulation_of_protein_catabolic_process_in_the_vacuole	0.67554	-0.0781459	4.79721	0.00029062	0.00334005	0.311626
1733	gobp_norepinephrine_secretion	0.674754	-0.00503427	3.85982	0.0017585	0.0106004	-1.48674
389	gobp_cerebellar_purkinje_cell_layer_formation	0.674585	-0.00726712	6.04061	3.14516e-05	0.000844667	2.54603
245	gobp_negative_regulation_of_protein_tyrosine_kinase_activity	0.674548	-0.068935	6.70033	1.05357e-05	0.000449175	3.64354
3805	gobp_positive_regulation_of_hair_follicle_maturation	0.674383	0.0141799	2.54232	0.0235808	0.0647435	-4.01525
257	gobp_filopodium_assembly	0.673732	-0.0631234	6.64725	1.14796e-05	0.000466643	3.55756
2524	gobp_tendon_development	0.673665	-0.0401478	3.25769	0.00577879	0.0239124	-2.65999
323	gobp_pharyngeal_system_development	0.672964	-0.0397859	6.32656	1.94344e-05	0.000628581	3.02949
1216	gobp_positive_regulation_of_cerebellar_granule_cell_precursor_proliferation	0.672713	-0.0194926	4.4227	0.000590246	0.00507097	-0.398327
228	gobp_limb_bud_formation	0.672021	0.00853803	6.80348	8.9277e-06	0.00040882	3.80942
1060	gobp_dermatan_sulfate_biosynthetic_process	0.672007	-0.0353929	4.60109	0.000420331	0.00414264	-0.0584
399	gocc_postsynaptic_endosome_membrane	0.67124	-0.0937355	6.01836	3.2668e-05	0.000855344	2.50791
1638	gobp_vesicle_transport_along_actin_filament	0.670335	-0.0602013	3.9447	0.00148905	0.00949703	-1.32149
677	gomf_k63_linked_polyubiquitin_modification_dependent_protein_binding	0.669943	-0.0607875	5.20416	0.000137208	0.0021173	1.06535
2632	gobp_cornified_envelope_assembly	0.669493	-0.0263078	3.17962	0.00674581	0.0267756	-2.81113
4003	gobp_interkinetic_nuclear_migration	0.669345	-0.0394065	2.44615	0.0283791	0.0740636	-4.18983
625	gobp_regulation_of_receptor_recycling	0.668788	-0.016438	5.3443	0.000106489	0.00177999	1.3201
3119	gobp_positive_regulation_of_vascular_permeability	0.66758	-0.0453917	2.92756	0.0111044	0.0371939	-3.29502
1520	gobp_positive_regulation_of_neuroepithelial_cell_differentiation	0.66756	0.00303558	4.05687	0.00119624	0.0082218	-1.10359
123	gobp_long_term_synaptic_potentiation	0.666541	-0.0478215	7.88536	1.70968e-06	0.000145211	5.45829
1003	gobp_negative_regulation_of_bicellular_tight_junction_assembly	0.666532	-0.0491373	4.67064	0.000368583	0.00383907	0.0732756
1474	gobp_regulation_of_glucocorticoid_metabolic_process	0.666421	-0.0374212	4.10432	0.00109075	0.00773071	-1.01161
1771	gobp_metanephric_collecting_duct_development	0.666192	-0.0246685	3.83809	0.00183516	0.0108255	-1.52909
2063	gomf_monoamine_transmembrane_transporter_activity	0.66613	0.00306161	3.59124	0.00298495	0.0151157	-2.01065
420	gocc_clathrin_coat	0.666085	0.00193144	5.92915	3.80605e-05	0.000946708	2.35439
1010	gomf_protein_phosphatase_2b_binding	0.666069	0.00566969	4.65678	0.000378341	0.00390953	0.0470822
149	gocc_cell_cell_contact_zone	0.666009	-0.0188316	7.55406	2.79133e-06	0.000194682	4.97073
2964	gocc_mhc_class_i_peptide_loading_complex	0.665221	-0.0540584	3.00234	0.00958071	0.0337684	-3.15225
3449	gomf_histone_h3k9_trimethyltransferase_activity	0.664985	-0.0626364	2.72263	0.0166069	0.0502947	-3.68182
837	gobp_negative_regulation_of_interleukin_4_production	0.664859	-0.0198798	4.92231	0.000230226	0.00287017	0.545437
1337	gobp_regulation_of_epidermal_growth_factor_activated_receptor_activity	0.664838	-0.0684298	4.23412	0.000848185	0.00662752	-0.760694
776	gobp_positive_regulation_of_filopodium_assembly	0.664321	-0.0548759	5.01068	0.000195525	0.00263227	0.709498
341	gobp_cell_proliferation_in_hindbrain	0.664277	-0.0356554	6.21839	2.32854e-05	0.000712282	2.84799
135	gobp_kidney_morphogenesis	0.664164	-0.00601546	7.7841	1.98316e-06	0.000153467	5.31086
3711	gomf_phosphatidylinositol_3_5_bisphosphate_5_phosphatase_activity	0.664096	0.00104986	2.58591	0.0216724	0.0610108	-3.93532
3412	gobp_endoplasmic_reticulum_tubular_network_formation	0.664043	0.00946525	2.74646	0.0158504	0.0485294	-3.63722
787	gobp_cardiac_epithelial_to_mesenchymal_transition	0.663636	-0.00208386	4.98989	0.000203168	0.00269695	0.670983
1030	gomf_i_smad_binding	0.663596	0.00218049	4.63728	0.000392529	0.00398011	0.0101798
170	gobp_regulation_of_glycogen_metabolic_process	0.662879	-0.0456089	7.32979	3.92048e-06	0.000240925	4.63209
797	gocc_multivesicular_body_internal_vesicle	0.662152	-0.138511	4.97065	0.000210517	0.00275515	0.635298
446	gobp_reproductive_behavior	0.662081	-0.0682267	5.81654	4.6229e-05	0.00108271	2.15897
321	gobp_embryonic_skeletal_system_morphogenesis	0.661954	-0.0577837	6.3377	1.90777e-05	0.000620889	3.04808
1019	gobp_response_to_muscle_inactivity	0.661944	-0.0454938	4.647	0.000385394	0.00395	0.0285672
360	gomf_ligand_activated_transcription_factor_activity	0.661897	-0.057885	6.16519	2.54655e-05	0.000737223	2.75812
1426	gobp_positive_regulation_of_animal_organ_morphogenesis	0.661246	-0.0456258	4.14593	0.00100608	0.0073706	-0.931041
1327	gomf_2_acylglycerol_3_phosphate_o_acyltransferase_activity	0.661049	0.020015	4.24369	0.000832644	0.00655494	-0.742231
833	gobp_macropinocytosis	0.660785	-0.0961093	4.93165	0.000226275	0.00283781	0.562817
1224	gomf_hydrolase_activity_acting_on_ether_bonds	0.660675	-0.0684541	4.40412	0.00061161	0.0052195	-0.433897
1586	gocc_spectrin	0.660547	-0.0311182	3.99558	0.00134811	0.00887507	-1.22258
578	gobp_cartilage_development_involved_in_endochondral_bone_morphogenesis	0.66045	-0.0474531	5.45328	8.75998e-05	0.00157951	1.5164
343	gobp_forebrain_regionalization	0.659539	-0.0191339	6.2144	2.34418e-05	0.000713984	2.84127
2655	gobp_branchiomotor_neuron_axon_guidance	0.659481	-0.0581905	3.16294	0.00697254	0.0274358	-2.84337
1565	gobp_choline_metabolic_process	0.659448	-0.0311071	4.0141	0.00130025	0.00867972	-1.18661
876	gobp_motor_neuron_migration	0.658391	-0.0554077	4.85715	0.000259863	0.00309907	0.423881
1826	gobp_sa_node_cell_to_atrial_cardiac_muscle_cell_signaling	0.658342	-0.0705719	3.78918	0.00202029	0.0115586	-1.62443
2816	gobp_establishment_of_golgi_localization	0.65774	-0.0239453	3.08106	0.00819973	0.0304199	-3.00119
2530	gobp_regulation_of_ventricular_cardiac_muscle_cell_membrane_depolarization	0.653864	-0.0524099	3.25295	0.00583342	0.0240864	-2.66919
1502	gobp_response_to_cgmp	0.653531	-0.0351692	4.07544	0.00115377	0.00801962	-1.06758
5104	gobp_amygdala_development	0.653298	-0.0151198	1.95387	0.0711656	0.145664	-5.03538
1801	gobp_cardiac_muscle_tissue_regeneration	0.653025	-0.0475145	3.8126	0.00192938	0.0111917	-1.57876
383	gobp_regulation_of_neuroblast_proliferation	0.652731	-0.0444461	6.05459	3.07119e-05	0.000836262	2.56995
1666	gobp_negative_regulation_of_chondrocyte_differentiation	0.65269	-0.0706268	3.91452	0.00157967	0.00990566	-1.38021
1494	gobp_sirna_processing	0.652586	-0.0319946	4.08172	0.00113976	0.00796477	-1.0554
3643	gomf_histone_h3k4_monomethyltransferase_activity	0.65249	-0.0347011	2.62186	0.0202114	0.0579601	-3.86906
1025	gobp_motor_neuron_axon_guidance	0.651361	-0.060178	4.64195	0.000389079	0.00396509	0.0190274
2073	gobp_regulation_of_pro_b_cell_differentiation	0.651267	-0.0540842	3.58294	0.00303431	0.0152916	-2.02684
4220	gobp_detection_of_temperature_stimulus_involved_in_thermoception	0.650925	-0.0119074	2.34848	0.0341984	0.0846612	-4.36441
1780	gobp_ventricular_trabecula_myocardium_morphogenesis	0.650753	-0.0652196	3.82863	0.00186957	0.0109727	-1.54752
1280	gobp_retinal_rod_cell_development	0.650581	-0.0311064	4.31635	0.000723839	0.00590777	-0.60234
1549	gobp_general_adaptation_syndrome	0.650358	-0.0356335	4.02662	0.00126889	0.00855618	-1.1623
1819	gobp_vascular_endothelial_growth_factor_receptor_2_signaling_pathway	0.65008	0.0353615	3.79717	0.00198881	0.0114179	-1.60886
1314	gobp_forebrain_ventricular_zone_progenitor_cell_division	0.649985	0.00802776	4.26831	0.000794012	0.00630927	-0.694786
212	gobp_pancreatic_juice_secretion	0.649853	0.0332389	6.96207	6.94013e-06	0.000341125	4.06148
2900	gocc_tor_complex	0.649465	-0.0486127	3.03715	0.0089438	0.0322193	-3.08555
4496	gocc_gator1_complex	0.64927	-0.0442915	2.21281	0.0441791	0.102639	-4.60181
4924	gobp_positive_regulation_of_cytoplasmic_mrna_processing_body_assembly	0.649261	-0.0189718	2.02943	0.0620364	0.131619	-4.9118
1800	gobp_positive_regulation_of_protein_catabolic_process_in_the_vacuole	0.648784	-0.0567556	3.81307	0.00192758	0.0111875	-1.57784
499	gobp_positive_regulation_of_catecholamine_secretion	0.647999	-0.0615404	5.67471	5.92052e-05	0.00123951	1.91027
493	gobp_positive_regulation_of_mesenchymal_cell_proliferation	0.647992	0.0102485	5.68345	5.83045e-05	0.00123255	1.92568
1822	gobp_microtubule_severing	0.647937	-0.0596957	3.79341	0.00200354	0.0114879	-1.61617
419	gobp_fucose_metabolic_process	0.647871	-0.0538026	5.93395	3.77476e-05	0.000941167	2.36268
2855	gobp_branching_morphogenesis_of_a_nerve	0.647604	-0.0598548	3.06105	0.00853083	0.031216	-3.03965
2474	gobp_anterior_posterior_axon_guidance	0.646227	-0.0159304	3.29742	0.00534113	0.0225435	-2.5829
1966	gobp_optic_nerve_morphogenesis	0.646198	-0.090989	3.66551	0.00257769	0.0136974	-1.8657
620	gobp_outflow_tract_morphogenesis	0.646191	-0.0597664	5.3528	0.000104874	0.00176713	1.33546
567	gomf_ligand_gated_sodium_channel_activity	0.646053	-0.0285281	5.47633	8.40723e-05	0.00154904	1.55772
412	gomf_vinculin_binding	0.645592	-0.0758033	5.97274	3.53176e-05	0.000895542	2.42955
687	gobp_metanephric_tubule_development	0.644986	-0.0130786	5.17681	0.000144211	0.00219269	1.01532
794	gobp_blood_vessel_endothelial_cell_differentiation	0.644825	-0.0220049	4.97638	0.000208299	0.00274068	0.645937
2702	gobp_inner_ear_receptor_cell_fate_commitment	0.644813	-0.0484698	3.13625	0.00735102	0.028422	-2.89488
1516	gobp_regulation_of_atrial_cardiac_muscle_cell_membrane_repolarization	0.644251	-0.0447949	4.05858	0.00119226	0.00821605	-1.10027
1415	gocc_myelin_sheath_abaxonal_region	0.644007	-0.0536215	4.15078	0.000996665	0.00734817	-0.921669
878	gocc_platelet_dense_granule_membrane	0.643854	-0.0343662	4.85442	0.00026119	0.0031078	0.418769
349	gobp_retina_morphogenesis_in_camera_type_eye	0.643415	-0.0491723	6.1963	2.41658e-05	0.000722117	2.81072
592	gobp_venous_blood_vessel_morphogenesis	0.642379	-0.0171126	5.42491	9.2153e-05	0.00162622	1.46545
1121	gocc_photoreceptor_ribbon_synapse	0.642315	-0.00639721	4.52947	0.000481508	0.00448735	-0.194516
657	gobp_positive_regulation_of_cyclin_dependent_protein_kinase_activity	0.641053	-0.0524134	5.26225	0.000123485	0.00196355	1.17125
3459	gobp_receptor_localization_to_non_motile_cilium	0.640272	-0.0311428	2.71677	0.016798	0.0507338	-3.69275
2011	gobp_regulation_of_dopaminergic_neuron_differentiation	0.640193	-0.0222241	3.63196	0.00275421	0.0143079	-1.93118
824	gomf_transmembrane_receptor_protein_tyrosine_kinase_activity	0.639988	-0.0515541	4.93956	0.000222983	0.00282551	0.577534
2178	gomf_histone_h3_methyltransferase_activity	0.639768	-0.0652644	3.50003	0.00357512	0.0171484	-2.18857
1976	gobp_ethanolamine_containing_compound_metabolic_process	0.63971	0.00819207	3.65574	0.00262786	0.0138783	-1.88477
370	gobp_forelimb_morphogenesis	0.639144	-0.0530174	6.12324	2.73353e-05	0.000770384	2.68695
2930	gobp_regulation_of_oocyte_maturation	0.638753	-0.0654138	3.02019	0.00924864	0.0329763	-3.11806
863	gobp_norepinephrine_transport	0.638674	0.00208795	4.87923	0.000249401	0.00301911	0.465126
3096	gobp_comma_shaped_body_morphogenesis	0.638621	-0.0360361	2.93919	0.0108526	0.0366205	-3.27286
2620	gobp_folate_transmembrane_transport	0.638544	-0.061136	3.1879	0.00663612	0.0264609	-2.79513
923	gocc_tetraspanin_enriched_microdomain	0.638504	-0.0154313	4.77742	0.000301586	0.00341351	0.274466
1207	gomf_laminin_1_binding	0.638081	-0.00710848	4.43183	0.00058003	0.00501299	-0.380859
115	gobp_anterior_posterior_pattern_specification	0.637656	-0.0607777	8.04911	1.34852e-06	0.000122505	5.69376
1486	gobp_regulation_of_amino_acid_transmembrane_transport	0.637093	-0.0277515	4.08971	0.00112217	0.00788915	-1.03991
1803	gobp_morphogenesis_of_an_epithelial_bud	0.636858	-0.0565366	3.81095	0.00193565	0.0112156	-1.58198
3786	gobp_positive_regulation_of_fertilization	0.636263	0.0196459	2.54995	0.0232355	0.0641156	-4.00129
1729	gobp_testosterone_biosynthetic_process	0.636053	-0.0082557	3.86412	0.00174373	0.010536	-1.47836
1367	gobp_response_to_epinephrine	0.635783	-0.021409	4.2018	0.000902875	0.00689614	-0.823068
2055	gobp_entry_of_bacterium_into_host_cell	0.635059	-0.0379919	3.60009	0.00293315	0.0149112	-1.99336
1566	gomf_phosphatidate_phosphatase_activity	0.635024	-0.0194882	4.01301	0.00130303	0.00869271	-1.18873
4218	gobp_negative_regulation_of_cardiac_muscle_contraction	0.63457	0.00362538	2.34886	0.034174	0.0846411	-4.36374
1157	gobp_regulation_of_monoatomic_anion_transport	0.634357	-0.0700043	4.48327	0.000525781	0.00474408	-0.282586
1095	gobp_adenohypophysis_development	0.634317	0.00429931	4.55349	0.000460029	0.00438897	-0.148812
239	gobp_regulation_of_endocytic_recycling	0.634259	-0.0506794	6.73478	9.9672e-06	0.000435277	3.69911
1062	gobp_oxalate_transport	0.634165	-0.0148234	4.59902	0.000421985	0.00415111	-0.062334
3513	gobp_cellular_response_to_magnesium_ion	0.633882	-0.0576058	2.68681	0.0178102	0.0529642	-3.74863
1715	gobp_axonal_fasciculation	0.633495	-0.0438137	3.87663	0.00170146	0.0103596	-1.45399
1889	gobp_progesterone_metabolic_process	0.633302	-0.115627	3.72677	0.00228437	0.0126336	-1.74616
3351	gomf_oxidoreductase_activity_acting_on_paired_donors_with_incorporation_or_reduction_of_molecular_oxygen_another_compound_as_one_donor_and_incorporation_of_one_atom_of_oxygen	0.633202	0.0191303	2.79035	0.0145443	0.0453428	-3.5548
2208	gobp_regulation_of_hair_follicle_development	0.633182	-0.0120963	3.47169	0.00378143	0.0178916	-2.24382
1200	gomf_axon_guidance_receptor_activity	0.632746	-0.0487632	4.43652	0.000574854	0.00500252	-0.37189
475	gobp_neural_tube_patterning	0.63251	-0.0767952	5.73637	5.31495e-05	0.00116895	2.01874
1697	gobp_rap_protein_signal_transduction	0.631989	0.0140701	3.88885	0.00166119	0.0102231	-1.4302
1006	gobp_negative_regulation_of_morphogenesis_of_an_epithelium	0.631803	-0.056039	4.66351	0.000373572	0.00387516	0.0597988
504	gobp_interneuron_migration	0.631469	-0.00273745	5.65749	6.10216e-05	0.00126487	1.87989
1141	gobp_layer_formation_in_cerebral_cortex	0.631325	-0.0291367	4.50629	0.000503219	0.00460747	-0.238676
477	gobp_dorsal_ventral_neural_tube_patterning	0.631313	-0.0712876	5.7326	5.3501e-05	0.00116962	2.01211
1217	gobp_cerebellar_granular_layer_development	0.631258	-0.0381674	4.42144	0.000591669	0.00507902	-0.400737
1865	gobp_pro_b_cell_differentiation	0.631108	-0.0403287	3.74682	0.00219593	0.0123007	-1.70705
2268	gobp_mesenchymal_stem_cell_maintenance_involved_in_nephron_morphogenesis	0.630933	-0.0596127	3.43415	0.00407334	0.0187629	-2.31697
5226	gomf_ubiquitin_like_protein_specific_endopeptidase_activity	0.62977	0.0180079	1.90164	0.0781736	0.156272	-5.11927
2344	gocc_periciliary_membrane_compartment	0.629042	-0.0159424	3.38079	0.00452761	0.0201792	-2.42086
1013	gobp_n_acetylglucosamine_metabolic_process	0.628899	-0.147722	4.65529	0.000379408	0.00391281	0.0442583
3001	gocc_sorting_endosome	0.627884	-0.00134042	2.981	0.00999311	0.0347878	-3.19306
1147	gobp_cerebral_cortex_cell_migration	0.627416	-0.0456318	4.49837	0.000510862	0.00465299	-0.253769
650	gobp_epithelial_cell_fate_commitment	0.627406	-0.0315306	5.27613	0.000120423	0.00193383	1.19649
675	gobp_wnt_signaling_pathway_planar_cell_polarity_pathway	0.627155	-0.0481934	5.20903	0.000136	0.00210487	1.07424
633	gobp_morphogenesis_of_an_epithelial_fold	0.626818	-0.0640493	5.323	0.000110654	0.00182623	1.28154
1535	gobp_erk5_cascade	0.626706	-0.0930972	4.0401	0.00123598	0.00841188	-1.13613
2380	gobp_regulation_of_establishment_of_t_cell_polarity	0.62647	-0.0538132	3.35858	0.00473132	0.0207637	-2.46406
2269	gobp_activation_of_transmembrane_receptor_protein_tyrosine_kinase_activity	0.626245	0.0267169	3.43393	0.00407514	0.0187629	-2.31741
873	gomf_phosphorus_oxygen_lyase_activity	0.626242	-0.0454228	4.86443	0.000256367	0.00306789	0.437475
1056	gobp_negative_regulation_of_skeletal_muscle_cell_differentiation	0.626187	-0.0411707	4.60792	0.000414935	0.00410495	-0.0454531
1745	gomf_oxidoreductase_activity_acting_on_paired_donors_with_oxidation_of_a_pair_of_donors_resulting_in_the_reduction_of_molecular_oxygen_to_two_molecules_of_water	0.626151	0.00282832	3.85358	0.00178019	0.0106576	-1.4989
1222	gobp_positive_regulation_of_neuroblast_proliferation	0.626109	-0.0374224	4.40827	0.00060677	0.00518733	-0.425948
191	gobp_nephron_epithelium_development	0.626036	-0.0221295	7.10771	5.52345e-06	0.000300799	4.28978
541	gobp_pulmonary_valve_morphogenesis	0.626032	-0.0499149	5.54152	7.48772e-05	0.00144592	1.67417
495	gobp_metanephric_epithelium_development	0.62596	0.0051527	5.68251	5.84006e-05	0.00123255	1.92402
1340	gobp_protein_o_linked_mannosylation	0.625714	-0.00635925	4.23032	0.000854429	0.00665985	-0.768018
2737	gomf_microtubule_severing_atpase_activity	0.625649	-0.0357914	3.118	0.00762151	0.029091	-2.93006
1378	gocc_kainate_selective_glutamate_receptor_complex	0.625426	-0.0857861	4.19182	0.000920481	0.00697336	-0.84234
1379	gomf_kainate_selective_glutamate_receptor_activity	0.625426	-0.0857861	4.19182	0.000920481	0.00697336	-0.84234
3585	gomf_dolichyl_phosphate_mannose_protein_mannosyltransferase_activity	0.624824	-0.028328	2.6508	0.0191053	0.0556745	-3.81553
3829	gobp_thermoception	0.62472	-0.0285647	2.53113	0.0240964	0.0657444	-4.03569
2118	gomf_glycine_binding	0.624635	-0.0436587	3.54481	0.00327191	0.0161387	-2.10122
284	gobp_neuroblast_proliferation	0.62421	-0.0312773	6.49857	1.46276e-05	0.000538078	3.31458
768	gobp_branching_involved_in_blood_vessel_morphogenesis	0.623865	-0.0191018	5.02135	0.000191718	0.00260392	0.729245
690	gobp_transferrin_transport	0.623284	-0.0737392	5.16139	0.000148321	0.00224567	0.987082
3474	gobp_glucuronate_catabolic_process_to_xylulose_5_phosphate	0.622747	-0.0648965	2.70842	0.0170744	0.051346	-3.70835
125	gobp_regulation_of_neural_precursor_cell_proliferation	0.622747	-0.0394343	7.85505	1.78709e-06	0.00014818	5.4143
564	gobp_ureter_development	0.622712	-0.0293522	5.48645	8.25714e-05	0.00152947	1.57583
1260	gobp_microtubule_anchoring	0.622099	-0.0597927	4.35286	0.000674789	0.00559485	-0.532203
1580	gobp_cellular_response_to_hyperoxia	0.621995	-0.0647646	4.00201	0.00133131	0.00880262	-1.2101
887	gomf_map_kinase_phosphatase_activity	0.621979	0.0280378	4.83236	0.000272155	0.00320541	0.377497
1094	gobp_response_to_stimulus_involved_in_regulation_of_muscle_adaptation	0.621806	-0.00280249	4.55416	0.000459442	0.00438738	-0.147534
1681	gobp_regulation_of_neuron_maturation	0.621229	-0.0611388	3.90218	0.00161835	0.0100576	-1.40425
2671	gobp_hypothalamus_cell_migration	0.620942	-0.0563027	3.15283	0.0071135	0.0278186	-2.86288
2592	gobp_cell_cell_junction_disassembly	0.620663	-0.0770306	3.20916	0.00636236	0.0256434	-2.75401
2363	gomf_histone_h4_demethylase_activity	0.620584	-0.00494941	3.366	0.00466227	0.0206123	-2.44963
3316	gomf_bmp_receptor_binding	0.62052	-0.0574141	2.80923	0.0140154	0.0441553	-3.51925
1547	gocc_intercellular_canaliculus	0.620414	-0.0339002	4.02752	0.00126665	0.0085538	-1.16054
558	gobp_regulation_of_filopodium_assembly	0.620132	-0.0656127	5.49874	8.0786e-05	0.00150976	1.59781
825	gomf_transmembrane_receptor_protein_kinase_activity	0.620006	-0.052192	4.9392	0.000223131	0.00282551	0.576869
1077	gobp_golgi_to_plasma_membrane_transport	0.619685	-0.0511578	4.57768	0.000439397	0.00426219	-0.102845
198	gobp_positive_regulation_of_non_canonical_wnt_signaling_pathway	0.619559	-0.0885098	7.04502	6.0918e-06	0.000321419	4.19187
2562	gobp_cardiac_neural_crest_cell_migration_involved_in_outflow_tract_morphogenesis	0.619554	-0.0546843	3.22541	0.00616067	0.0251212	-2.72254
886	gobp_positive_regulation_of_calcineurin_mediated_signaling	0.619495	0.00100802	4.834	0.000271326	0.00319925	0.38056
1783	gobp_negative_regulation_of_excitatory_postsynaptic_potential	0.618764	-0.056516	3.82405	0.00188644	0.0110531	-1.55644
3853	gobp_necroptotic_signaling_pathway	0.618388	-0.0322862	2.52167	0.0245403	0.066529	-4.05293
2480	gobp_negative_regulation_of_schwann_cell_proliferation	0.61757	-0.0502393	3.29198	0.00539904	0.0227435	-2.59346
1746	gobp_telencephalon_glial_cell_migration	0.617498	-0.0584694	3.85272	0.00178317	0.0106694	-1.50056
606	gobp_cardiac_septum_development	0.617263	-0.0430862	5.38541	9.89084e-05	0.00170353	1.39434
1034	gocc_endoplasmic_reticulum_tubular_network	0.617114	-0.00596096	4.63333	0.000395469	0.00399381	0.00270174
2217	gobp_urinary_bladder_smooth_muscle_contraction	0.616797	-0.0112962	3.46044	0.00386666	0.0182206	-2.26575
447	gobp_embryonic_skeletal_system_development	0.616309	-0.0448294	5.81533	4.63265e-05	0.00108271	2.15685
925	gomf_polypeptide_n_acetylgalactosaminyltransferase_activity	0.615992	0.0233059	4.77129	0.000305067	0.00343932	0.262953
761	gobp_ephrin_receptor_signaling_pathway	0.615931	-0.0417144	5.03096	0.000188357	0.00258227	0.74701
2851	gobp_glutamine_transport	0.615405	-0.0872164	3.0617	0.00851995	0.031204	-3.03841
2852	gomf_l_glutamine_transmembrane_transporter_activity	0.615405	-0.0872164	3.0617	0.00851995	0.031204	-3.03841
694	gobp_midbrain_dopaminergic_neuron_differentiation	0.615113	0.0100542	5.15552	0.000149917	0.00225675	0.976329
2285	gobp_organ_induction	0.614968	-0.0465827	3.42512	0.00414682	0.0189592	-2.33455
223	gobp_glycolipid_catabolic_process	0.614926	-0.0552874	6.85668	8.20143e-06	0.000384217	3.89437
3340	gobp_cell_proliferation_in_midbrain	0.614919	-0.0284045	2.80074	0.0142509	0.0445747	-3.53525
1038	gobp_regulation_of_chondrocyte_differentiation	0.614827	-0.0482403	4.62899	0.000398726	0.00400996	-0.00551929
901	gobp_dermatan_sulfate_metabolic_process	0.614676	-0.0751518	4.80836	0.000284626	0.00330021	0.332538
201	gobp_mesonephros_development	0.614195	-0.00465676	7.0278	6.25841e-06	0.000325282	4.16489
375	gobp_camera_type_eye_morphogenesis	0.614052	-0.0440594	6.11239	2.78421e-05	0.000775645	2.6685
1193	gobp_positive_regulation_of_striated_muscle_cell_apoptotic_process	0.614048	-0.0865023	4.44218	0.000568676	0.00497461	-0.361078
3200	gobp_golgi_ribbon_formation	0.613791	-0.0114803	2.87969	0.0122026	0.0398378	-3.386
1518	gobp_hippo_signaling	0.613552	-0.0212464	4.05733	0.00119517	0.00822116	-1.1027
398	gobp_negative_regulation_of_epidermal_growth_factor_receptor_signaling_pathway	0.613526	-0.0705709	6.02179	3.24772e-05	0.000852485	2.5138
872	gobp_asymmetric_neuroblast_division	0.613506	-0.032675	4.86472	0.000256228	0.00306789	0.438021
615	gobp_body_morphogenesis	0.613195	-0.0283394	5.36974	0.00010173	0.00172809	1.36606
395	gobp_artery_development	0.613008	-0.0291014	6.02388	3.23614e-05	0.000852485	2.51738
2194	gobp_fucose_catabolic_process	0.612917	-0.0595711	3.48511	0.00368226	0.0175335	-2.21765
3384	gobp_regulation_of_wound_healing_spreading_of_epidermal_cells	0.612775	-0.00535648	2.76269	0.0153547	0.0474027	-3.60679
1569	gobp_vitamin_a_metabolic_process	0.612756	-0.0306188	4.01128	0.00130743	0.00870534	-1.19208
2947	gobp_positive_regulation_of_uterine_smooth_muscle_contraction	0.612392	-0.0250954	3.01352	0.0093713	0.0332206	-3.13083
2020	gobp_regulation_of_cardioblast_differentiation	0.611268	0.0147184	3.62053	0.00281705	0.0145684	-1.95348
706	gobp_cardiac_muscle_cell_proliferation	0.611098	-0.0156963	5.12216	0.000159336	0.00235777	0.9151
2282	gobp_suckling_behavior	0.611022	-0.0388579	3.42728	0.00412916	0.0189033	-2.33036
795	gocc_mitotic_spindle_astral_microtubule	0.610678	-0.0051863	4.9746	0.000208987	0.00274627	0.642625
2228	gobp_cerebellar_granular_layer_morphogenesis	0.610153	-0.0241261	3.45461	0.00391157	0.0183412	-2.27711
5681	gobp_intraciliary_transport_involved_in_cilium_assembly	0.609367	-0.0398577	1.70968	0.10957	0.201492	-5.41573
1866	gobp_l_histidine_transmembrane_transport	0.609356	-0.0288302	3.74653	0.00219718	0.0123012	-1.70761
1043	gobp_regulation_of_dna_catabolic_process	0.609065	-0.0468385	4.62442	0.000402184	0.00402769	-0.0141726
2377	gocc_hops_complex	0.608736	-0.0655009	3.35916	0.00472595	0.0207637	-2.46295
2551	gomf_n_acetylgalactosamine_4_o_sulfotransferase_activity	0.608686	-0.0680517	3.23249	0.00607482	0.0248737	-2.70883
2187	gobp_brainstem_development	0.608603	-0.0377297	3.49112	0.00363875	0.0173818	-2.20595
2358	gomf_phospholipase_d_activity	0.608593	-0.0403564	3.37105	0.00461584	0.0204502	-2.43981
1581	gobp_schwann_cell_proliferation	0.608508	-0.0516489	3.99943	0.00133801	0.00884133	-1.21509
449	gobp_negative_regulation_of_t_helper_2_cell_differentiation	0.608334	-0.0435004	5.81052	4.67148e-05	0.00108693	2.14846
1652	gobp_cerebral_cortex_radially_oriented_cell_migration	0.608219	-0.0514932	3.9305	0.00153103	0.00968201	-1.34913
807	gocc_ap_type_membrane_coat_adaptor_complex	0.607676	-0.0152465	4.96012	0.000214658	0.00277885	0.61574
1852	gobp_formation_of_anatomical_boundary	0.607627	0.00207871	3.75814	0.00214754	0.0121141	-1.68497
441	gobp_glomerular_epithelial_cell_development	0.607461	-0.0395701	5.83463	4.48022e-05	0.00105942	2.19048
4369	gocc_msl_complex	0.607076	-0.0754285	2.27493	0.03931	0.0939672	-4.4939
1326	gomf_chondroitin_sulfate_binding	0.606498	-0.0683868	4.24813	0.000825538	0.00650407	-0.733672
3080	gobp_oocyte_anterior_posterior_axis_specification	0.606463	0.00405183	2.94579	0.0107122	0.0363347	-3.26028
4983	gomf_glucose_sodium_symporter_activity	0.606319	0.00729126	2.00221	0.0651933	0.13668	-4.95661
2153	gocc_cd95_death_inducing_signaling_complex	0.606292	-0.13582	3.51567	0.00346617	0.0168189	-2.15808
860	gobp_regulation_of_protein_localization_to_synapse	0.606056	-0.0363937	4.88388	0.000247254	0.00300357	0.473803
238	gobp_positive_regulation_of_neural_precursor_cell_proliferation	0.605775	-0.0362135	6.75057	9.71751e-06	0.00042655	3.72452
3103	gobp_lipoxin_metabolic_process	0.605744	-0.0358786	2.93531	0.0109361	0.0368189	-3.28026
605	gobp_endocardial_cushion_morphogenesis	0.605573	-0.0322421	5.38666	9.86875e-05	0.00170353	1.39658
603	gomf_retromer_complex_binding	0.605531	-0.185719	5.39032	9.80416e-05	0.00169857	1.40318
2129	gobp_regulation_of_glucokinase_activity	0.605476	-0.0196996	3.53231	0.00335386	0.0164574	-2.12561
2314	gobp_norepinephrine_metabolic_process	0.605419	-0.00407306	3.40823	0.00428796	0.0193574	-2.36745
3750	gobp_pancreatic_a_cell_differentiation	0.60502	-0.0638793	2.56572	0.0225372	0.062781	-3.9724
3113	gobp_postsynapse_to_nucleus_signaling_pathway	0.604736	-0.0508427	2.92894	0.0110741	0.0371592	-3.29238
1421	gobp_commissural_neuron_axon_guidance	0.604614	-0.0689038	4.14903	0.00100005	0.00735124	-0.925049
684	gocc_perinuclear_endoplasmic_reticulum	0.604223	-0.0384675	5.18031	0.000143294	0.00218859	1.02173
1490	gocc_protein_phosphatase_type_1_complex	0.604171	-0.0482798	4.08567	0.00113104	0.00793017	-1.04775
726	gobp_regulation_of_protein_tyrosine_kinase_activity	0.603789	-0.0333857	5.08577	0.000170316	0.00245081	0.848151
2770	gobp_desmosome_organization	0.603777	-0.00550213	3.1024	0.00786055	0.0296459	-2.96012
947	gomf_voltage_gated_calcium_channel_activity	0.6037	-0.0295747	4.74059	0.000323141	0.00356478	0.205219
1313	gobp_anatomical_structure_arrangement	0.603526	-0.068957	4.26994	0.000791512	0.00629773	-0.691636
1952	gobp_regulation_of_animal_organ_formation	0.603524	-0.0422044	3.67817	0.0025141	0.0134459	-1.841
3359	gobp_l_glutamate_import_across_plasma_membrane	0.603162	-0.0442692	2.78482	0.0147029	0.0457282	-3.56521
1108	gobp_positive_regulation_of_proteoglycan_biosynthetic_process	0.602938	-0.00170761	4.54166	0.000470482	0.00443603	-0.171315
1218	gocc_ap_1_adaptor_complex	0.602921	-0.0162322	4.41971	0.000593633	0.00509169	-0.404052
1227	gobp_mammary_gland_branching_involved_in_pregnancy	0.602753	-0.0490156	4.39394	0.000623662	0.00531003	-0.453415
2992	gomf_udp_xylosyltransferase_activity	0.602603	-0.0197686	2.98674	0.00988051	0.0344992	-3.18209
2222	gomf_guanylate_cyclase_activity	0.601537	-0.0256668	3.4592	0.00387616	0.0182242	-2.26817
762	gobp_smooth_muscle_tissue_development	0.601277	-0.0345104	5.03087	0.000188388	0.00258227	0.746843
361	gobp_forebrain_neuroblast_division	0.601269	-0.0571911	6.16497	2.5475e-05	0.000737223	2.75774
465	gocc_desmosome	0.600992	-0.0396479	5.75726	5.12479e-05	0.00115137	2.05537
3610	gobp_cell_motility_involved_in_cerebral_cortex_radial_glia_guided_migration	0.600903	-0.141704	2.63705	0.0196232	0.0567876	-3.84098
2337	gocc_cone_photoreceptor_outer_segment	0.600895	-0.0256913	3.39073	0.0044393	0.0198448	-2.40152
1584	gomf_atp_dependent_protein_binding	0.600699	-0.0615138	3.99707	0.00134419	0.00886541	-1.21968
1577	gocc_retromer_complex	0.600148	-0.0912344	4.00348	0.00132748	0.00879403	-1.20723
551	gobp_positive_regulation_of_hormone_metabolic_process	0.599923	-0.0249047	5.51345	7.87008e-05	0.00149217	1.6241
1299	gobp_g_protein_coupled_acetylcholine_receptor_signaling_pathway	0.599558	-0.00464222	4.28684	0.000766148	0.0061614	-0.659101
1283	gobp_rac_protein_signal_transduction	0.599459	-0.0242399	4.31307	0.000728412	0.00593119	-0.608634
1294	gobp_skeletal_muscle_cell_proliferation	0.599405	-0.0205537	4.29447	0.000754966	0.00609516	-0.644413
635	gobp_embryonic_appendage_morphogenesis	0.599373	-0.0722929	5.3075	0.00011379	0.0018708	1.25344
3896	gobp_cardiac_muscle_myoblast_proliferation	0.599302	-0.104809	2.49814	0.0256795	0.0688587	-4.09575
362	gobp_negative_regulation_of_erbb_signaling_pathway	0.598821	-0.049231	6.16022	2.56798e-05	0.000741095	2.7497
1204	gobp_regulation_of_phospholipid_translocation	0.598723	-0.00932182	4.43258	0.000579199	0.00501299	-0.379424
3260	gobp_hair_cycle_phase	0.598637	0.0211213	2.84213	0.0131383	0.042103	-3.45713
5118	gobp_de_novo_centriole_assembly_involved_in_multi_ciliated_epithelial_cell_differentiation	0.598551	0.0138124	1.94956	0.0717218	0.146377	-5.04236
1173	gobp_regulation_of_postsynapse_assembly	0.598332	-0.0416125	4.46245	0.00054708	0.00486938	-0.322334
856	gobp_cerebellar_purkinje_cell_layer_morphogenesis	0.598258	-0.0179263	4.89682	0.00024138	0.00294591	0.497941
2383	gobp_calcium_independent_cell_cell_adhesion_via_plasma_membrane_cell_adhesion_molecules	0.598164	-0.00640477	3.35555	0.00475981	0.0208503	-2.46995
648	gobp_cerebellar_cortex_formation	0.597891	-0.0234085	5.27718	0.000120194	0.00193383	1.19841
838	gomf_hmg_box_domain_binding	0.597887	-0.0098441	4.9223	0.000230229	0.00287017	0.545425
2167	gobp_actin_filament_based_transport	0.597656	-0.0470517	3.50572	0.00353505	0.0170423	-2.17747
683	gobp_striated_muscle_cell_proliferation	0.597464	-0.0193977	5.18108	0.000143093	0.00218859	1.02315
1103	gobp_negative_regulation_of_mirna_processing	0.597415	-0.0611809	4.54647	0.000466202	0.00441561	-0.162163
224	gobp_prostate_gland_growth	0.596026	-0.0374956	6.83408	8.50204e-06	0.000396521	3.85834
452	gomf_pdz_domain_binding	0.595735	-0.0430725	5.79677	4.78436e-05	0.0011058	2.12446
1214	gobp_chondrocyte_differentiation	0.59514	-0.0254354	4.42788	0.000584435	0.00502932	-0.388428
3344	gobp_positive_regulation_of_basement_membrane_assembly_involved_in_embryonic_body_morphogenesis	0.595082	-0.00650341	2.79632	0.014375	0.0449089	-3.54357
1324	gocc_endodeoxyribonuclease_complex	0.594705	0.0143299	4.25454	0.000815392	0.00643384	-0.721323
520	gobp_regulation_of_glycogen_biosynthetic_process	0.594155	-0.0338367	5.59596	6.80037e-05	0.00136622	1.77097
1573	gobp_nephric_duct_morphogenesis	0.593794	-0.0515625	4.00716	0.00131797	0.0087478	-1.20008
5273	gobp_tyrosine_catabolic_process	0.59354	-0.0181654	1.87648	0.0817667	0.161998	-5.1592
2313	gobp_embryonic_neurocranium_morphogenesis	0.593285	-0.0646065	3.40857	0.0042851	0.0193543	-2.36679
786	gobp_positive_regulation_of_protein_exit_from_endoplasmic_reticulum	0.593137	-0.1133	4.99437	0.000201494	0.00267813	0.679291
1499	gobp_proprioception	0.592834	-0.0786965	4.07856	0.00114678	0.00799226	-1.06152
3457	gobp_phosphatidylinositol_3_phosphate_biosynthetic_process	0.59259	-0.00204283	2.71978	0.0166995	0.0504657	-3.68713
3348	gomf_c_palmitoyltransferase_activity	0.59208	-0.0519428	2.79227	0.0144897	0.0452134	-3.5512
1406	gobp_negative_regulation_of_gliogenesis	0.592046	-0.0875292	4.15876	0.000981364	0.00728496	-0.906237
1970	gobp_endoplasmic_reticulum_membrane_organization	0.592035	0.00705664	3.65987	0.00260655	0.0138131	-1.87671
2060	gomf_camp_dependent_protein_kinase_activity	0.591822	-0.185535	3.59622	0.0029557	0.0149894	-2.00093
1942	gobp_response_to_sterol_depletion	0.591685	-0.0145084	3.68525	0.00247924	0.0133371	-1.82718
474	gobp_artery_morphogenesis	0.591433	-0.0237803	5.73827	5.29741e-05	0.00116755	2.02206
793	gobp_peroxisome_proliferator_activated_receptor_signaling_pathway	0.590539	-0.0493635	4.97901	0.000207293	0.00273088	0.650798
1921	gobp_keratinocyte_development	0.589758	-0.0597429	3.70388	0.00238981	0.0129907	-1.79083
502	gomf_glutamate_receptor_binding	0.589348	-0.0127646	5.66872	5.98306e-05	0.00124512	1.8997
4020	gobp_positive_regulation_of_odontogenesis	0.589239	-0.07469	2.43673	0.0288963	0.0750883	-4.20679
2189	gobp_cardiac_muscle_cell_myoblast_differentiation	0.588741	-0.0235777	3.48894	0.00365445	0.0174409	-2.21019
1479	gobp_apical_protein_localization	0.588708	-0.0512957	4.0986	0.00110294	0.00778262	-1.02269
1079	gobp_metanephric_nephron_morphogenesis	0.588705	-0.0242284	4.57157	0.000444517	0.00430214	-0.114451
959	gocc_cytoplasmic_dynein_complex	0.588195	-0.0399797	4.72667	0.000331699	0.0036134	0.179003
692	gobp_optic_nerve_development	0.587614	-0.0901896	5.15667	0.000149602	0.00225675	0.97844
2869	gomf_rna_polymerase_ii_ctd_heptapeptide_repeat_modifying_activity	0.587454	-0.05415	3.05341	0.00866078	0.0315261	-3.05434
540	gocc_exocyst	0.587302	-0.0597803	5.54301	7.46796e-05	0.00144477	1.67682
2040	gomf_oxidative_rna_demethylase_activity	0.587171	-0.0763885	3.61032	0.00287447	0.0147204	-1.97341
4487	gomf_phosphatidylinositol_3_5_bisphosphate_3_phosphatase_activity	0.587142	-0.00808918	2.21585	0.0439288	0.102271	-4.59657
3410	gomf_nerve_growth_factor_binding	0.586972	-0.0893177	2.75165	0.0156902	0.048069	-3.62749
1471	gobp_urinary_tract_smooth_muscle_contraction	0.585992	-0.0540578	4.10683	0.00108544	0.00770876	-1.00674
312	gobp_kidney_epithelium_development	0.585674	-0.0204869	6.37285	1.79965e-05	0.000602594	3.10664
3540	gobp_detection_of_virus	0.58564	-0.0361168	2.67552	0.0182066	0.0537301	-3.76962
1432	gobp_pointed_end_actin_filament_capping	0.585372	-0.0455234	4.14007	0.0010176	0.00742113	-0.942396
1753	gobp_regulation_of_hippo_signaling	0.58518	-0.035492	3.84869	0.00179735	0.0107113	-1.50843
2311	gobp_av_node_cell_to_bundle_of_his_cell_signaling	0.584914	0.0217609	3.40928	0.0042791	0.019342	-2.36541
1308	gobp_regulation_of_myosin_light_chain_phosphatase_activity	0.584462	-0.0448367	4.27489	0.000784001	0.00626026	-0.682113
4386	gocc_interphotoreceptor_matrix	0.58437	-0.0411762	2.2684	0.0397969	0.0947921	-4.5053
659	gobp_positive_regulation_of_jun_kinase_activity	0.584252	-0.0433437	5.25712	0.000124637	0.00197585	1.16192
1369	gomf_nucleotide_sugar_transmembrane_transporter_activity	0.584023	-0.0418765	4.20053	0.000905083	0.00690679	-0.825505
369	gobp_regulation_of_development_heterochronic	0.583976	-0.0574207	6.12669	2.71764e-05	0.000769409	2.69281
896	gobp_establishment_of_protein_localization_to_plasma_membrane	0.583536	-0.0580554	4.81879	0.000279138	0.00325464	0.352074
2641	gobp_epinephrine_secretion	0.583505	0.0337774	3.17374	0.00682496	0.0269975	-2.82251
1475	gobp_regulation_of_modification_of_postsynaptic_structure	0.583	-0.0605727	4.10303	0.00109348	0.00774477	-1.01409
1057	gomf_map_kinase_tyrosine_serine_threonine_phosphatase_activity	0.582992	0.0421005	4.60686	0.000415766	0.00410928	-0.0474572
1651	gobp_positive_regulation_of_dopamine_secretion	0.582491	-0.0768489	3.93235	0.00152548	0.00965273	-1.34551
448	gobp_regulation_of_heart_rate_by_cardiac_conduction	0.582341	-0.0477595	5.81282	4.65289e-05	0.00108502	2.15247
1088	gobp_sympathetic_nervous_system_development	0.582158	-0.0598431	4.56195	0.0004527	0.00434683	-0.132724
1251	gomf_calmodulin_dependent_protein_kinase_activity	0.582029	-0.0569879	4.36819	0.000655218	0.00547168	-0.502777
2695	gobp_replication_born_double_strand_break_repair_via_sister_chromatid_exchange	0.581838	-0.0843111	3.13916	0.00730879	0.0283245	-2.88927
2360	gomf_syntaxin_1_binding	0.581469	-0.0179818	3.36818	0.00464221	0.0205496	-2.4454
2614	gobp_penetration_of_zona_pellucida	0.580689	-0.0671874	3.19408	0.00655527	0.0261985	-2.78317
2165	gobp_regulation_of_synaptic_vesicle_cycle	0.579701	-0.0398861	3.50649	0.00352971	0.0170323	-2.17598
4468	gobp_positive_regulation_of_lysosomal_protein_catabolic_process	0.57937	-0.0345677	2.22573	0.0431227	0.100829	-4.57949
229	gobp_positive_regulation_of_morphogenesis_of_an_epithelium	0.579219	-0.0296882	6.80112	8.96141e-06	0.00040882	3.80565
2897	gobp_trif_dependent_toll_like_receptor_signaling_pathway	0.579207	-0.0556165	3.03932	0.00890539	0.0321141	-3.08137
1632	gobp_fucosylation	0.57907	-0.0855827	3.94984	0.00147417	0.00943651	-1.3115
3097	gobp_regulation_of_snare_complex_assembly	0.578363	-0.0678234	2.93776	0.0108834	0.0367019	-3.2756
2920	gomf_mhc_class_ii_receptor_activity	0.578261	-0.274887	3.02668	0.00913077	0.0326675	-3.10562
1370	gobp_epithelial_tube_branching_involved_in_lung_morphogenesis	0.578217	-0.0214593	4.19888	0.000907989	0.00692391	-0.828704
1997	gobp_negative_regulation_of_fatty_acid_beta_oxidation	0.577832	-0.0301269	3.64289	0.00269541	0.0141006	-1.90985
2294	gobp_regulation_of_glucocorticoid_biosynthetic_process	0.577539	-0.0192906	3.42157	0.00417611	0.0190182	-2.34147
2652	gobp_farnesyl_diphosphate_metabolic_process	0.576962	0.0314805	3.16632	0.00692597	0.0272834	-2.83684
1756	gobp_peptidyl_tyrosine_autophosphorylation	0.576629	-0.0556641	3.84633	0.00180569	0.0107412	-1.51302
1842	gobp_actin_modification	0.576531	-0.0117707	3.76853	0.00210406	0.0119333	-1.6647
3757	gobp_cardiac_fibroblast_cell_differentiation	0.576295	0.0470799	2.5631	0.0226518	0.0629873	-3.97721
2659	gomf_histone_h2a_deubiquitinase_activity	0.575887	-0.0762356	3.16215	0.00698344	0.0274374	-2.84489
4362	gobp_leukocyte_adhesion_to_arterial_endothelial_cell	0.57576	-0.0492924	2.2768	0.0391718	0.0938164	-4.49063
2402	gomf_wnt_receptor_activity	0.574972	-0.0695584	3.34677	0.00484337	0.0210653	-2.48702
3598	gomf_manganese_ion_transmembrane_transporter_activity	0.57472	-0.00671242	2.64344	0.0193809	0.0562737	-3.82916
920	gobp_atrioventricular_valve_formation	0.574615	-0.00275754	4.77947	0.00030043	0.00341151	0.27832
1281	gobp_dorsal_spinal_cord_development	0.573882	-0.00323656	4.31425	0.000726766	0.00592703	-0.606374
5087	gobp_ph_reduction	0.573706	-0.0757318	1.95974	0.0704145	0.144608	-5.02587
1736	gobp_regulation_of_peptidyl_serine_dephosphorylation	0.573702	-0.0360359	3.85878	0.00176208	0.010604	-1.48876
1702	gobp_regulation_of_gtp_binding	0.573583	-0.109314	3.88443	0.00167564	0.0102852	-1.43881
2945	gocc_palmitoyltransferase_complex	0.573521	-0.0371602	3.01451	0.00935307	0.0331788	-3.12894
1833	gobp_post_golgi_vesicle_mediated_transport	0.573434	-0.0435819	3.78157	0.00205077	0.0116881	-1.63927
304	gocc_intercalated_disc	0.572525	-0.0196877	6.39695	1.72926e-05	0.000592428	3.14668
470	gobp_cardiac_chamber_development	0.572435	-0.0342602	5.74232	5.2601e-05	0.00116456	2.02917
4732	gomf_phosphatidylinositol_3_5_bisphosphate_phosphatase_activity	0.572423	-0.00484919	2.10851	0.0536431	0.118423	-4.77977
4335	gomf_calcium_potassium_sodium_antiporter_activity	0.572257	-0.0476061	2.2868	0.0384388	0.0926345	-4.47312
3050	gobp_membrane_depolarization_during_av_node_cell_action_potential	0.572153	0.0207645	2.95853	0.0104463	0.0357812	-3.23598
2575	gobp_sa_node_cell_to_atrial_cardiac_muscle_cell_communication	0.572075	-0.065502	3.22188	0.00620396	0.02517	-2.72938
4164	gomf_osmosensor_activity	0.571983	-0.0275666	2.37091	0.0327693	0.0821949	-4.32457
713	gobp_vesicle_mediated_transport_to_the_plasma_membrane	0.571529	-0.0684054	5.10901	0.000163217	0.00239149	0.890922
1136	gobp_polarized_epithelial_cell_differentiation	0.57151	-0.066744	4.51269	0.00049713	0.00457176	-0.226487
1928	gobp_udp_n_acetylglucosamine_transmembrane_transport	0.571146	-0.00375509	3.7003	0.00240675	0.0130344	-1.79782
1929	gomf_udp_n_acetylglucosamine_transmembrane_transporter_activity	0.571146	-0.00375509	3.7003	0.00240675	0.0130344	-1.79782
3955	gobp_regulation_of_synaptic_vesicle_clustering	0.570801	-0.0679028	2.47144	0.0270335	0.0714081	-4.14416
507	gobp_cranial_nerve_development	0.570654	-0.0861957	5.63346	6.36548e-05	0.00131164	1.83741
3694	gobp_eye_pigmentation	0.570382	-0.112399	2.59635	0.0212381	0.0600636	-3.91612
658	gobp_neural_retina_development	0.570029	-0.0433501	5.2593	0.000124148	0.00197109	1.16587
4236	gobp_golgi_to_endosome_transport	0.570029	0.00227291	2.33948	0.0347882	0.0857962	-4.38035
4056	gobp_negative_regulation_of_vascular_wound_healing	0.56994	-0.0402503	2.41718	0.0299986	0.0772672	-4.24191
1383	gocc_endoplasmic_reticulum_exit_site	0.569407	-0.187331	4.18784	0.000927594	0.00700692	-0.850021
3165	gomf_ketosteroid_monooxygenase_activity	0.569156	-0.247878	2.90004	0.0117232	0.0386853	-3.34736
1829	gomf_insulin_receptor_binding	0.56854	-0.0467078	3.78649	0.002031	0.0116008	-1.62967
318	gobp_nephron_development	0.568528	-0.0276967	6.34989	1.86953e-05	0.000614181	3.0684
455	gobp_heart_valve_morphogenesis	0.568434	-0.00917354	5.78265	4.90325e-05	0.00112581	2.09979
513	gobp_tooth_mineralization	0.568368	-0.0134062	5.61659	6.55747e-05	0.0013354	1.80754
325	gocc_clathrin_vesicle_coat	0.568291	0.00437599	6.32133	1.96044e-05	0.000630175	3.02075
626	gobp_lateral_mesoderm_development	0.567285	-0.0794479	5.34053	0.000107214	0.00178706	1.31328
571	gobp_ventricular_septum_morphogenesis	0.56671	-0.00372163	5.46285	8.61163e-05	0.00157558	1.53357
3018	gobp_detection_of_muscle_stretch	0.566676	0.00071208	2.97287	0.0101549	0.0351519	-3.20861
2716	gobp_regulation_of_chloride_transport	0.565969	-0.0900751	3.12791	0.00747346	0.0287442	-2.91097
2971	gobp_metanephric_nephron_tubule_epithelial_cell_differentiation	0.565673	-0.0193345	2.99778	0.00966739	0.0339937	-3.16097
3747	gobp_neurotransmitter_receptor_transport_postsynaptic_endosome_to_lysosome	0.565506	0.00359986	2.56733	0.022467	0.0626403	-3.96945
2135	gomf_transmembrane_ephrin_receptor_activity	0.565381	-0.0824488	3.5294	0.00337326	0.0165061	-2.1313
831	gobp_mating_behavior	0.565216	-0.0592908	4.93394	0.000225317	0.00283005	0.567078
3272	gobp_positive_regulation_of_natural_killer_cell_mediated_immune_response_to_tumor_cell	0.565183	0.0600344	2.83182	0.0134071	0.0428069	-3.47661
3144	gobp_renal_protein_absorption	0.564959	-0.0327733	2.91186	0.0114534	0.0380576	-3.32489
394	gobp_cerebellar_cortex_morphogenesis	0.564816	-0.0320392	6.0261	3.22393e-05	0.000852485	2.52118
1543	gobp_negative_regulation_of_epidermal_growth_factor_activated_receptor_activity	0.564486	-0.0700354	4.03343	0.00125214	0.00847659	-1.14907
588	gobp_activation_of_gtpase_activity	0.564233	-0.0890373	5.43379	9.07019e-05	0.00160948	1.48141
1131	gobp_positive_regulation_of_protein_tyrosine_kinase_activity	0.563812	-0.0420736	4.51925	0.000490958	0.00453084	-0.213979
668	gobp_store_operated_calcium_entry	0.563674	-0.0153424	5.2251	0.000132089	0.00206413	1.10356
1754	gobp_proton_transporting_v_type_atpase_complex_assembly	0.563438	-0.0467286	3.84822	0.00179899	0.010715	-1.50933
3606	gomf_histone_deubiquitinase_activity	0.563379	-0.0425294	2.63751	0.0196056	0.0567873	-3.84013
1963	gobp_central_nervous_system_neuron_axonogenesis	0.563141	-0.0399533	3.6701	0.00255447	0.0135948	-1.85675
2879	gobp_immature_b_cell_differentiation	0.563112	0.00240434	3.05051	0.00871051	0.0316078	-3.05989
655	gobp_cardiac_chamber_morphogenesis	0.562779	-0.0235297	5.26524	0.00012282	0.00195894	1.17668
275	gobp_regulation_of_polysaccharide_metabolic_process	0.562542	-0.0441375	6.53536	1.37723e-05	0.000523197	3.37501
1375	gomf_insulin_receptor_substrate_binding	0.562008	-0.00984398	4.19362	0.000917267	0.00696923	-0.83885
566	gomf_protein_tyrosine_phosphatase_activity	0.561755	-0.0584326	5.47658	8.40356e-05	0.00154904	1.55816
2504	gobp_n_acetylneuraminate_catabolic_process	0.561727	-0.0894056	3.27343	0.00560137	0.0233696	-2.62948
1493	gobp_glycolipid_transport	0.56168	-0.15699	4.08209	0.00113893	0.00796477	-1.05468
3501	gobp_negative_regulation_of_rac_protein_signal_transduction	0.56156	-0.0983792	2.69434	0.0175505	0.0523622	-3.73461
1053	gobp_cardiac_muscle_cell_cardiac_muscle_cell_adhesion	0.561125	-0.0039267	4.61215	0.000411628	0.00408383	-0.037433
2092	gobp_mannosylation	0.560518	-0.0175837	3.5627	0.0031582	0.0157642	-2.06633
1236	gobp_regulation_of_hair_cycle	0.56047	-0.0282436	4.38337	0.000636415	0.00537915	-0.47366
5060	gobp_synaptic_vesicle_recycling_via_endosome	0.56041	-0.0358941	1.97201	0.0688683	0.142187	-5.00595
2667	gobp_natural_killer_cell_degranulation	0.560323	-0.0226605	3.15461	0.00708855	0.0277668	-2.85945
2690	gobp_intracellular_phosphate_ion_homeostasis	0.559705	-0.0167947	3.14154	0.00727446	0.0282424	-2.88468
1487	gobp_regulation_of_animal_organ_morphogenesis	0.559045	-0.0451045	4.08735	0.00112734	0.00792019	-1.04449
2071	gobp_regulation_of_myofibroblast_differentiation	0.558123	0.00593224	3.58345	0.00303127	0.0152892	-2.02585
1084	gobp_protein_import_into_peroxisome_matrix_receptor_recycling	0.558064	-0.0362078	4.56561	0.000449571	0.00432703	-0.125777
2638	gomf_dipeptide_transmembrane_transporter_activity	0.557835	-0.031819	3.17623	0.00679131	0.0268949	-2.81769
2674	gobp_collecting_duct_development	0.55766	-0.0146479	3.15121	0.0071364	0.0278723	-2.86601
1144	gobp_positive_regulation_of_bmp_signaling_pathway	0.557368	-0.0638202	4.50173	0.000507608	0.00463548	-0.247373
2996	gomf_arylesterase_activity	0.557075	-0.00990572	2.98333	0.00994728	0.0346814	-3.18861
251	gobp_metanephros_development	0.556995	-0.0329266	6.67506	1.09745e-05	0.000456775	3.60265
4396	gomf_single_stranded_dna_3_5_dna_exonuclease_activity	0.556797	-0.0656812	2.26507	0.0400476	0.0951722	-4.51111
1782	gomf_magnesium_ion_transmembrane_transporter_activity	0.556668	-0.0458456	3.82407	0.00188638	0.0110531	-1.55641
1610	gobp_cell_migration_in_hindbrain	0.55636	-0.0679969	3.97207	0.00141147	0.00915318	-1.26828
5349	gomf_histone_h3k9me2_methyltransferase_activity	0.556357	-0.00574275	1.84197	0.086938	0.169796	-5.21348
542	gobp_protein_localization_to_vacuole	0.556127	-0.0505475	5.5387	7.5252e-05	0.00145034	1.66915
3306	gobp_phosphatidylinositol_dephosphorylation	0.556033	-0.0198772	2.81525	0.0138507	0.0437685	-3.5079
1526	gobp_type_b_pancreatic_cell_differentiation	0.556004	-0.0394165	4.05099	0.00121002	0.00828328	-1.115
2675	gomf_organophosphate_phosphate_antiporter_activity	0.555744	-0.0481154	3.15114	0.00713745	0.0278723	-2.86615
631	gobp_endocytic_recycling	0.555595	-0.071739	5.3317	0.000108933	0.00180352	1.29729
1203	gobp_metanephric_mesenchyme_development	0.555559	-0.0543061	4.43396	0.000577674	0.00501299	-0.376787
816	gobp_proteoglycan_metabolic_process	0.555529	-0.0349287	4.94991	0.00021875	0.00279827	0.59678
2934	gomf_glycerol_3_phosphate_o_acyltransferase_activity	0.554826	-0.039631	3.01868	0.00927626	0.0330297	-3.12095
820	gobp_venous_blood_vessel_development	0.554742	-0.00162892	4.94527	0.000220639	0.00281099	0.588144
525	gomf_amino_acid_sodium_symporter_activity	0.554043	-0.0342424	5.58447	6.9398e-05	0.00138095	1.75057
5001	gobp_nuclear_transcribed_mrna_catabolic_process_deadenylation_independent_decay	0.553767	-0.0612584	1.99577	0.0659617	0.137793	-4.96716
826	gobp_clathrin_dependent_endocytosis	0.553591	-0.0265592	4.93697	0.000224056	0.00283005	0.572711
515	gobp_eye_morphogenesis	0.553332	-0.0439169	5.60802	6.65719e-05	0.00135044	1.79237
2310	gomf_adenylate_kinase_activity	0.55312	-0.0224224	3.41087	0.00426558	0.0192911	-2.3623
2948	gobp_positive_regulation_of_feeding_behavior	0.55296	-0.0289249	3.01336	0.0093744	0.0332206	-3.13115
535	gobp_ventricular_cardiac_muscle_tissue_development	0.552806	-0.0288015	5.56576	7.17311e-05	0.0014007	1.71732
1436	gomf_ephrin_receptor_binding	0.552806	-0.0122248	4.13753	0.00102263	0.0074363	-0.947312
1864	gobp_developmental_induction	0.5526	-0.0287573	3.74698	0.00219523	0.0123007	-1.70673
2126	gobp_trans_synaptic_signaling_by_trans_synaptic_complex	0.552564	-0.0340102	3.53711	0.00332215	0.0163248	-2.11625
1014	gobp_somite_rostral_caudal_axis_specification	0.552396	0.0269935	4.65203	0.000381749	0.00393307	0.0380922
2012	gocc_beta_catenin_tcf_complex	0.552346	-0.0492346	3.62923	0.0027691	0.0143781	-1.93651
2767	gobp_negative_regulation_of_calcium_ion_import_across_plasma_membrane	0.552283	0.0238719	3.1031	0.00784977	0.029632	-2.95878
3512	gobp_protein_o_linked_glycosylation_via_threonine	0.552046	-0.00685702	2.687	0.0178037	0.05296	-3.74828
1630	gobp_very_long_chain_fatty_acid_catabolic_process	0.551958	-0.0598806	3.95346	0.00146377	0.00938163	-1.30446
1215	gomf_14_3_3_protein_binding	0.551874	-0.0535225	4.42396	0.000588833	0.005063	-0.39593
3575	gobp_intracellular_mrna_localization	0.551784	-0.0292597	2.65454	0.0189666	0.0554251	-3.80859
755	gobp_head_morphogenesis	0.551773	-0.0150015	5.03954	0.000185406	0.00256547	0.762873
1510	gobp_thalamus_development	0.551482	-0.0580916	4.06591	0.00117538	0.0081319	-1.08606
1476	gomf_ap_1_adaptor_complex_binding	0.551231	-0.0202329	4.09949	0.00110104	0.00778262	-1.02097
1158	gobp_neurotransmitter_receptor_transport	0.551221	-0.0386703	4.48319	0.000525859	0.00474408	-0.282734
1387	gomf_mannosidase_activity	0.551136	-0.116777	4.18374	0.000934994	0.00704245	-0.857949
1212	gobp_pericardium_development	0.550983	0.00705261	4.42856	0.000583675	0.00502932	-0.387128
1723	gobp_postsynaptic_neurotransmitter_receptor_internalization	0.55065	-0.0266467	3.87288	0.00171402	0.0103925	-1.46129
982	gocc_wash_complex	0.550344	-0.204936	4.69632	0.000351176	0.00373598	0.121783
2941	gobp_maintenance_of_organelle_location	0.550304	-0.0409836	3.01566	0.00933187	0.0331391	-3.12674
3304	gomf_gamma_aminobutyric_acid_sodium_chloride_symporter_activity	0.550286	-0.0200217	2.81545	0.0138453	0.0437685	-3.50752
2229	gocc_rna_polymerase_ii_transcription_repressor_complex	0.550168	-0.00674696	3.45434	0.00391361	0.0183425	-2.27763
2068	gomf_oxalate_transmembrane_transporter_activity	0.550149	-0.0352426	3.58624	0.00301457	0.0152288	-2.0204
2122	gobp_cardiac_right_ventricle_morphogenesis	0.550121	-0.0753496	3.54184	0.00329122	0.0162033	-2.10703
1074	gobp_early_endosome_to_recycling_endosome_transport	0.54993	-0.0200678	4.58082	0.000436789	0.00424873	-0.0968815
2446	gomf_n_acetylglucosamine_6_o_sulfotransferase_activity	0.548188	-0.217043	3.31473	0.00516096	0.0220412	-2.54929
2744	gobp_aggressive_behavior	0.547644	-0.0278671	3.1126	0.0077035	0.0293236	-2.94048
996	gomf_transcription_coactivator_binding	0.547595	-0.0480447	4.68099	0.000361459	0.00378943	0.0928443
2559	gobp_norepinephrine_biosynthetic_process	0.547575	0.0383739	3.22616	0.00615147	0.0251131	-2.72108
1347	gobp_positive_regulation_of_cartilage_development	0.547509	-0.0162457	4.22153	0.000869072	0.00674031	-0.784981
746	gomf_snare_binding	0.547498	-0.0201516	5.04998	0.000181882	0.00254707	0.782149
2147	gobp_positive_regulation_of_circadian_rhythm	0.547452	-0.000579672	3.51824	0.00344852	0.01678	-2.15305
2307	gobp_diaphragm_development	0.546979	-0.0176591	3.41274	0.0042498	0.0192448	-2.35866
3026	gobp_positive_regulation_of_early_endosome_to_late_endosome_transport	0.546854	-0.021821	2.97029	0.0102067	0.0352377	-3.21353
1042	gobp_negative_regulation_of_myoblast_differentiation	0.546739	-0.0132857	4.62445	0.000402163	0.00402769	-0.0141223
2766	gobp_copper_ion_transmembrane_transport	0.546581	-0.0325326	3.10339	0.0078452	0.0296308	-2.95821
3586	gobp_positive_regulation_of_translation_in_response_to_endoplasmic_reticulum_stress	0.546323	-0.00348912	2.65029	0.019124	0.0557133	-3.81646
1777	gobp_golgi_to_plasma_membrane_protein_transport	0.54586	-0.0606064	3.83346	0.00185189	0.0108873	-1.5381
1907	gobp_regulation_of_glycogen_catabolic_process	0.545666	-0.0356649	3.7138	0.00234354	0.0128385	-1.77147
4099	gobp_heparan_sulfate_proteoglycan_biosynthetic_process_polysaccharide_chain_biosynthetic_process	0.545451	-0.0236201	2.39826	0.0311033	0.0792719	-4.27578
468	gobp_glucan_biosynthetic_process	0.54543	-0.0397223	5.75161	5.17552e-05	0.00115531	2.04546
3561	gocc_symmetric_synapse	0.545194	0.0322637	2.66257	0.0186723	0.0547794	-3.79369
1979	gobp_cell_proliferation_in_bone_marrow	0.543988	-0.0344063	3.65552	0.00262902	0.0138783	-1.8852
2095	gobp_planar_cell_polarity_pathway_involved_in_neural_tube_closure	0.543922	-0.0388322	3.5622	0.0031613	0.0157642	-2.0673
292	gobp_regulation_of_long_term_synaptic_potentiation	0.54364	-0.0493961	6.47145	1.52935e-05	0.000547161	3.26993
673	gomf_beta_catenin_binding	0.54156	-0.0332497	5.20955	0.000135871	0.00210487	1.07519
2803	gobp_dendrite_arborization	0.541559	-0.0743206	3.08636	0.0081141	0.0302238	-2.99099
2497	gobp_regulation_of_cell_proliferation_in_bone_marrow	0.541376	-0.0365749	3.28205	0.00550637	0.0230376	-2.61273
384	gobp_neural_precursor_cell_proliferation	0.541257	-0.0374952	6.05409	3.07384e-05	0.000836262	2.56908
665	gobp_roof_of_mouth_development	0.540876	-0.044001	5.23635	0.000129418	0.00203314	1.12409
3719	gobp_copper_ion_import	0.540401	-0.0235601	2.58055	0.0218988	0.0615019	-3.94518
1412	gobp_negative_regulation_of_plasma_membrane_bounded_cell_projection_assembly	0.540015	-0.0635327	4.1529	0.000992575	0.00733867	-0.917567
2532	gobp_cellular_hypotonic_response	0.539644	-0.052564	3.25108	0.00585506	0.0241579	-2.67281
2647	gobp_positive_regulation_of_epithelial_cell_differentiation_involved_in_kidney_development	0.539008	-0.0389119	3.16841	0.00689733	0.0272219	-2.8328
817	gobp_neuroepithelial_cell_differentiation	0.53893	-0.0441747	4.9497	0.000218837	0.00279827	0.596379
992	gobp_positive_regulation_of_mirna_transcription	0.538904	-0.00596536	4.6832	0.000359962	0.00378943	0.0970035
576	gobp_ventricular_septum_development	0.538801	-0.0285234	5.45646	8.71043e-05	0.00157951	1.5221
676	gocc_schmidt_lanterman_incisure	0.538653	-0.0270364	5.20503	0.000136992	0.0021171	1.06693
3651	gobp_cobalt_ion_transport	0.538032	-0.0209881	2.61756	0.020381	0.0583152	-3.87701
1073	gobp_proteoglycan_biosynthetic_process	0.537584	-0.0372006	4.58183	0.000435949	0.00424451	-0.0949522
1538	gomf_transforming_growth_factor_beta_binding	0.537548	-0.0160019	4.03661	0.00124441	0.00845278	-1.14291
1998	gobp_regulation_of_fibroblast_growth_factor_receptor_signaling_pathway	0.53741	-0.0435949	3.64065	0.00270735	0.014156	-1.91422
3856	gobp_positive_regulation_of_rac_protein_signal_transduction	0.537338	-0.0314766	2.52134	0.0245559	0.066529	-4.05354
1654	gomf_polysaccharide_binding	0.537157	-0.0691659	3.92898	0.0015356	0.00969917	-1.35209
1026	gobp_regulation_of_postsynaptic_membrane_neurotransmitter_receptor_levels	0.537146	-0.0473214	4.6415	0.000389412	0.00396509	0.0181711
2776	gomf_benzodiazepine_receptor_binding	0.536838	-0.367105	3.09922	0.00791028	0.029769	-2.96625
3646	gobp_smoothened_signaling_pathway_involved_in_dorsal_ventral_neural_tube_patterning	0.536746	-0.0172566	2.61937	0.0203095	0.0581935	-3.87367
1564	gobp_regulation_of_feeding_behavior	0.536742	-0.0310657	4.01523	0.00129738	0.00866604	-1.1844
2204	gobp_fatty_acid_beta_oxidation_using_acyl_coa_dehydrogenase	0.536648	-0.0887234	3.47472	0.00375883	0.0178169	-2.23792
2825	gomf_phosphatidylcholine_transfer_activity	0.536049	-0.0216935	3.07816	0.00824683	0.0304972	-3.00676
3823	gomf_mannosyltransferase_activity	0.535528	-0.0758027	2.53407	0.0239598	0.0654463	-4.03032
1112	gobp_mesenchymal_cell_migration	0.535497	-0.0299421	4.53733	0.000474369	0.00445659	-0.179555
390	gobp_establishment_or_maintenance_of_bipolar_cell_polarity	0.535279	-0.0426399	6.0376	3.16134e-05	0.000846833	2.54088
5027	gobp_d_amino_acid_transport	0.535249	-0.00891815	1.98455	0.0673198	0.139891	-4.98551
1647	gobp_regulation_of_dendrite_morphogenesis	0.534573	-0.0500016	3.93626	0.00151386	0.00960248	-1.33791
1992	gomf_protein_tyrosine_threonine_phosphatase_activity	0.534256	0.0227845	3.64438	0.00268746	0.0140859	-1.90693
479	gobp_branching_morphogenesis_of_an_epithelial_tube	0.534196	-0.0304675	5.73124	5.36278e-05	0.00116962	2.00973
1593	gomf_monoatomic_anion_sodium_symporter_activity	0.534166	-0.0142048	3.98749	0.00136959	0.00898183	-1.2383
440	gobp_hindbrain_morphogenesis	0.533892	-0.0662548	5.83663	4.46478e-05	0.00105942	2.19395
5022	gomf_dna_topoisomerase_activity	0.533888	-0.0686182	1.98662	0.0670678	0.139518	-4.98213
678	gobp_positive_regulation_of_transmembrane_receptor_protein_serine_threonine_kinase_signaling_pathway	0.53381	-0.0398061	5.19898	0.000138507	0.00213419	1.05588
4260	gocc_microtubule_bundle	0.533775	-0.0453276	2.32238	0.0359357	0.0881269	-4.41056
2318	gobp_glucosylceramide_catabolic_process	0.533431	-0.00494528	3.40681	0.00430005	0.0193799	-2.37021
1531	gobp_regulation_of_nucleotide_binding_domain_leucine_rich_repeat_containing_receptor_signaling_pathway	0.533242	-0.0880394	4.04559	0.00122283	0.00834413	-1.12548
808	gobp_mesoderm_morphogenesis	0.532792	-0.028142	4.95828	0.000215387	0.00277986	0.612334
2871	gobp_bud_elongation_involved_in_lung_branching	0.532588	-0.01312	3.05305	0.00866687	0.0315261	-3.05502
1404	gobp_phosphate_ion_transmembrane_transport	0.531813	-0.010847	4.16143	0.000976285	0.00726165	-0.901062
1132	gomf_phosphatidylinositol_3_phosphate_binding	0.531586	-0.0409626	4.51923	0.000490979	0.00453084	-0.214021
4004	gobp_primitive_erythrocyte_differentiation	0.531389	-0.0343358	2.44552	0.0284131	0.0741337	-4.19095
3959	gocc_lateral_part_of_cell	0.531239	-0.0304306	2.46737	0.0272459	0.0718964	-4.15152
2397	gomf_g_protein_coupled_glutamate_receptor_binding	0.531176	-0.0160347	3.34967	0.00481562	0.0209871	-2.48139
5570	gobp_regulation_of_endoplasmic_reticulum_tubular_network_organization	0.530857	-0.0147034	1.75165	0.101883	0.191089	-5.3526
5147	gobp_de_novo_centriole_assembly	0.530719	0.0135405	1.93591	0.0735075	0.1492	-5.06437
471	gocc_neuron_projection_membrane	0.529764	-0.0455685	5.74219	5.26121e-05	0.00116456	2.02896
944	gobp_trachea_development	0.529305	-0.0377743	4.74306	0.000321645	0.00355956	0.209872
2151	gobp_ureter_morphogenesis	0.529258	0.0383631	3.51651	0.00346035	0.0168063	-2.15643
2225	gomf_sumo_transferase_activity	0.528992	-0.0759301	3.45631	0.00389838	0.018304	-2.27379
4783	gobp_regulation_of_odontogenesis_of_dentin_containing_tooth	0.528981	-0.0854419	2.08631	0.0558874	0.122056	-4.81711
737	gobp_protein_transport_to_vacuole_involved_in_ubiquitin_dependent_protein_catabolic_process_via_the_multivesicular_body_sorting_pathway	0.528965	-0.0106952	5.05721	0.000179479	0.00253561	0.795506
1163	gobp_kidney_mesenchyme_development	0.528926	-0.0580635	4.47759	0.000531501	0.00477437	-0.293417
2509	gocc_neurotransmitter_receptor_complex	0.528706	-0.0416552	3.26918	0.00564873	0.0235202	-2.63772
1065	gobp_spinal_cord_patterning	0.52855	-0.0764529	4.59686	0.000423715	0.00415638	-0.0664332
3958	gobp_iodide_transport	0.528276	-0.0586508	2.46818	0.0272035	0.0718026	-4.15005
4029	gobp_eosinophil_mediated_immunity	0.528247	0.0270505	2.43322	0.029091	0.0754178	-4.21309
4660	gobp_positive_regulation_of_plasminogen_activation	0.528077	-0.0140832	2.1384	0.0507544	0.113784	-4.72921
4395	gobp_regulation_of_synaptic_transmission_cholinergic	0.527771	-0.022466	2.26531	0.0400297	0.0951515	-4.5107
760	gobp_erbb4_signaling_pathway	0.527347	-0.0367958	5.03173	0.000188089	0.00258227	0.74844
4014	gobp_facial_nerve_morphogenesis	0.527174	-0.0260633	2.44013	0.0287082	0.0747172	-4.20066
847	gobp_mitotic_nuclear_membrane_organization	0.527029	-0.0181132	4.90864	0.000236139	0.00291085	0.519978
1242	gobp_protein_localization_to_lysosome	0.526753	-0.0585932	4.37283	0.000649407	0.00546047	-0.493868
2873	gomf_beta_n_acetylhexosaminidase_activity	0.52674	-0.079122	3.05287	0.00866989	0.0315261	-3.05536
1022	gobp_regulation_of_mirna_transcription	0.526705	-0.0209313	4.64557	0.000386434	0.00395017	0.0258663
1336	gocc_trans_golgi_network_transport_vesicle	0.526617	-0.0256861	4.23533	0.000846204	0.00661699	-0.75836
2830	gobp_branching_involved_in_salivary_gland_morphogenesis	0.526588	-0.0199118	3.07577	0.00828604	0.0305881	-3.01137
1787	gobp_glutamate_secretion_neurotransmission	0.526549	0.00936319	3.82237	0.00189269	0.0110649	-1.55972
5033	gobp_response_to_gonadotropin_releasing_hormone	0.52651	-0.0493154	1.98231	0.0675947	0.140306	-4.98917
1758	gobp_dendrite_morphogenesis	0.526361	-0.0462238	3.84495	0.0018106	0.0107596	-1.51572
1798	gobp_regulation_of_epithelial_cell_differentiation_involved_in_kidney_development	0.52636	-0.026329	3.81385	0.00192463	0.0111778	-1.57632
457	gobp_ceramide_metabolic_process	0.526201	-0.0488012	5.77095	5.00402e-05	0.00114392	2.07934
3294	gobp_sebaceous_gland_development	0.525997	-0.0387623	2.81982	0.0137269	0.0435352	-3.49927
2858	gobp_spinal_cord_association_neuron_differentiation	0.525646	-0.0110997	3.05914	0.00856316	0.0312884	-3.04333
804	gobp_positive_regulation_of_myotube_differentiation	0.525479	-0.0486652	4.9639	0.000213163	0.00276979	0.622758
1174	gobp_appendage_morphogenesis	0.525454	-0.0600529	4.46233	0.000547205	0.00486938	-0.322562
2014	gobp_regulation_of_rac_protein_signal_transduction	0.525258	-0.0502925	3.62788	0.00277647	0.0144021	-1.93914
2015	gobp_receptor_recycling	0.524912	-0.0215026	3.6257	0.00278845	0.0144571	-1.94339
3695	gobp_cortisol_secretion	0.524787	0.036362	2.59604	0.021251	0.0600837	-3.9167
5205	gobp_positive_regulation_of_dna_damage_checkpoint	0.52449	-0.0633869	1.90839	0.0772336	0.155009	-5.1085
1447	gobp_sodium_ion_import_across_plasma_membrane	0.524458	-0.0146616	4.12639	0.00104498	0.00754066	-0.96887
1649	gomf_intronic_transcription_regulatory_region_sequence_specific_dna_binding	0.523915	-0.0820302	3.93495	0.00151775	0.0096155	-1.34047
4190	gomf_polyol_transmembrane_transporter_activity	0.523764	-0.130102	2.36303	0.0332649	0.0829399	-4.33859
1391	gomf_hexosaminidase_activity	0.523734	-0.077344	4.17751	0.000946333	0.00710736	-0.869976
1430	gomf_delayed_rectifier_potassium_channel_activity	0.523592	-0.0370916	4.14409	0.00100967	0.00737625	-0.934599
3355	gocc_cholinergic_synapse	0.523467	-0.064265	2.7866	0.0146516	0.045623	-3.56186
2426	gobp_podocyte_cell_migration	0.523388	-0.0596803	3.3304	0.00500316	0.0215449	-2.51885
874	gobp_neuron_projection_guidance	0.523365	-0.0603831	4.86189	0.000257582	0.0030789	0.432732
967	gobp_pulmonary_valve_development	0.523194	-0.0465183	4.72001	0.000335876	0.00362864	0.166451
939	gobp_establishment_of_protein_localization_to_vacuole	0.523023	-0.0472251	4.74905	0.000318052	0.00353612	0.22114
382	gobp_regulation_of_cell_proliferation_involved_in_kidney_development	0.522936	-0.0276122	6.06369	3.02406e-05	0.000827026	2.58548
643	gobp_protein_localization_to_plasma_membrane	0.522641	-0.0378213	5.28855	0.000117749	0.0019131	1.21906
2039	gobp_protein_localization_to_cell_cell_junction	0.522301	-0.0286076	3.61113	0.00286986	0.014704	-1.97182
742	gobp_epithelial_cell_maturation	0.522268	-0.0250711	5.05467	0.000180321	0.00253561	0.790807
1628	gobp_positive_regulation_of_glucose_import	0.521787	-0.0612657	3.95576	0.00145719	0.0093509	-1.29998
5621	gocc_inner_acrosomal_membrane	0.521773	-0.0783475	1.73301	0.105236	0.195525	-5.38076
4948	gobp_erythrose_4_phosphate_phosphoenolpyruvate_family_amino_acid_metabolic_process	0.521521	-0.00855394	2.01999	0.063115	0.133244	-4.92737
926	gobp_multicellular_organismal_level_water_homeostasis	0.521326	-0.0804266	4.77122	0.000305106	0.00343932	0.262824
547	gobp_cardiac_ventricle_development	0.521278	-0.0385822	5.51931	7.78863e-05	0.00148753	1.63456
970	gobp_regulation_of_core_promoter_binding	0.521172	0.103673	4.71706	0.000337742	0.00363752	0.160895
1024	gocc_dendrite_membrane	0.520887	-0.0443079	4.64351	0.000387941	0.00395783	0.0219646
1366	gobp_positive_regulation_of_p38mapk_cascade	0.520878	-0.0241963	4.20424	0.000898607	0.00687244	-0.818339
875	gobp_ventricular_cardiac_muscle_tissue_morphogenesis	0.520807	-0.0291138	4.85722	0.000259831	0.00309907	0.424004
6550	gobp_cell_differentiation_involved_in_phenotypic_switching	0.520576	-0.0451042	1.36417	0.194221	0.309775	-5.89487
3640	gobp_negative_regulation_of_apoptotic_process_involved_in_development	0.520319	-0.0895179	2.62475	0.0200984	0.0576834	-3.86373
1321	gobp_regulation_of_ventricular_cardiac_muscle_cell_action_potential	0.520089	-0.000616969	4.26055	0.00080599	0.0063741	-0.709741
3145	gocc_par_polarity_complex	0.519998	-0.0613775	2.91166	0.0114579	0.0380605	-3.32527
662	gobp_ventral_spinal_cord_development	0.519556	-0.0739718	5.24225	0.000128041	0.00202061	1.13484
1588	gomf_1_acylglycerophosphocholine_o_acyltransferase_activity	0.518964	0.0339863	3.99442	0.00135118	0.00888903	-1.22484
2010	gobp_negative_regulation_of_sodium_ion_transport	0.518914	-0.0820712	3.63438	0.00274107	0.0142468	-1.92646
1799	gomf_solute_proton_symporter_activity	0.518806	-0.0336408	3.8138	0.00192485	0.0111778	-1.57643
2511	gobp_positive_regulation_of_osteoblast_differentiation	0.518717	-0.0186726	3.26758	0.00566663	0.023576	-2.64081
2427	gobp_regulation_of_translation_initiation_in_response_to_endoplasmic_reticulum_stress	0.51854	-0.0306941	3.3294	0.00501305	0.0215703	-2.52079
1601	gobp_positive_regulation_of_ossification	0.518179	-0.0286272	3.98017	0.00138929	0.00906556	-1.25252
645	gobp_regulation_of_kidney_development	0.517826	-0.0138471	5.28104	0.00011936	0.00193235	1.20541
1253	gocc_presynaptic_active_zone_membrane	0.517325	-0.0233285	4.36566	0.000658404	0.00548951	-0.507627
4328	gobp_n_acylethanolamine_metabolic_process	0.517324	-0.0410419	2.28808	0.0383462	0.0925607	-4.47088
716	gobp_endocardial_cushion_development	0.51732	-0.0256025	5.10275	0.000165098	0.00240891	0.879409
3724	gocc_cytoplasmic_side_of_lysosomal_membrane	0.517234	-0.0687649	2.57939	0.021948	0.0615711	-3.94731
1177	gobp_regulation_of_camp_mediated_signaling	0.516892	-0.0563101	4.45931	0.000550369	0.00488505	-0.328332
581	gobp_behavioral_response_to_cocaine	0.516781	0.0247396	5.44719	8.85576e-05	0.00159219	1.50546
3922	gobp_positive_regulation_of_protein_glycosylation	0.516619	-0.0691259	2.48712	0.0262301	0.069869	-4.11575
1344	gobp_growth_plate_cartilage_development	0.516481	-0.00182394	4.22615	0.000861343	0.00669527	-0.776063
1306	gobp_mesenchymal_cell_apoptotic_process	0.516112	-0.0713171	4.27704	0.000780754	0.00624544	-0.677967
3600	gobp_positive_regulation_of_fc_receptor_mediated_stimulatory_signaling_pathway	0.515924	-0.0728444	2.64195	0.019437	0.0564052	-3.83191
1730	gomf_nuclear_glucocorticoid_receptor_binding	0.515585	-0.000248846	3.86309	0.00174725	0.0105512	-1.48037
1893	gocc_mitochondria_associated_endoplasmic_reticulum_membrane_contact_site	0.515521	-0.0426173	3.72297	0.00230158	0.0127018	-1.75359
1974	gobp_regulation_of_cardiac_muscle_cell_proliferation	0.515164	-0.0122956	3.65705	0.00262108	0.0138715	-1.88221
3059	gobp_abscission	0.514997	-0.0159552	2.95277	0.0105658	0.0360841	-3.24698
2305	gocc_sperm_annulus	0.514832	-0.00153878	3.41282	0.00424912	0.0192448	-2.35851
1372	gobp_glandular_epithelial_cell_development	0.514446	-0.0472535	4.19645	0.00091226	0.00694159	-0.833387
2170	gobp_protein_localization_to_photoreceptor_outer_segment	0.514431	-0.054547	3.50416	0.00354603	0.0170716	-2.18052
4442	gobp_ganglioside_catabolic_process	0.514116	-0.0495455	2.23837	0.0421113	0.0990403	-4.55758
3910	gobp_multi_ciliated_epithelial_cell_differentiation	0.514033	-0.020958	2.4918	0.0259953	0.0694386	-4.10728
3404	gobp_g_protein_coupled_opioid_receptor_signaling_pathway	0.513956	-0.0200116	2.75329	0.01564	0.0479999	-3.62443
2479	gobp_positive_regulation_of_creb_transcription_factor_activity	0.513869	-0.026425	3.29294	0.00538879	0.0227095	-2.5916
1155	gobp_odontogenesis_of_dentin_containing_tooth	0.513819	-0.0550414	4.48541	0.000523637	0.00473631	-0.278496
3062	gobp_negative_regulation_of_response_to_oxidative_stress	0.513702	-0.0125391	2.95136	0.0105951	0.0361486	-3.24965
803	gobp_spleen_development	0.513701	-0.0259637	4.96433	0.000212992	0.00276979	0.623562
2942	gomf_insulin_like_growth_factor_i_binding	0.513583	-0.0303748	3.01563	0.00933238	0.0331391	-3.12679
3277	gobp_hexose_phosphate_transport	0.513443	-0.0388684	2.82857	0.0134931	0.0430157	-3.48276
1675	gobp_membrane_protein_intracellular_domain_proteolysis	0.512814	-0.00719526	3.90809	0.00159971	0.00997739	-1.39273
1764	gobp_regulation_of_apoptotic_process_involved_in_development	0.512798	-0.0507843	3.84246	0.00181947	0.0107755	-1.52057
2578	gobp_positive_regulation_of_glycoprotein_metabolic_process	0.512683	-0.0379691	3.21859	0.00624456	0.0253052	-2.73576
3706	gobp_regulation_of_t_cell_extravasation	0.512597	-0.0501141	2.58979	0.0215103	0.0606362	-3.9282
1993	gobp_i_kappab_phosphorylation	0.512527	-0.0451568	3.64403	0.00268932	0.0140859	-1.90762
1232	gobp_negative_regulation_of_epithelial_to_mesenchymal_transition	0.512477	-0.0176667	4.38836	0.000630361	0.00534528	-0.464101
1706	gocc_snare_complex	0.512476	0.00146868	3.88272	0.00168127	0.0102899	-1.44214
3784	gobp_interneuron_migration_from_the_subpallium_to_the_cortex	0.512447	-0.00883527	2.55215	0.0231369	0.0638771	-3.99727
848	gobp_animal_organ_formation	0.511933	-0.0483559	4.90821	0.000236331	0.00291085	0.519165
2181	gobp_post_anal_tail_morphogenesis	0.511839	-0.0190527	3.49747	0.00359324	0.0172116	-2.19355
1989	gocc_cell_body_membrane	0.511635	-0.0183238	3.64713	0.0026729	0.0140391	-1.90156
2668	gobp_negative_regulation_of_transforming_growth_factor_beta1_production	0.511409	-0.0802496	3.15421	0.00709407	0.027778	-2.86021
1165	gobp_netrin_activated_signaling_pathway	0.51122	-0.0183677	4.47471	0.000534427	0.00478942	-0.298913
1930	gomf_phosphatidylcholine_transporter_activity	0.510715	-0.0104871	3.69993	0.00240849	0.0130371	-1.79854
1067	gobp_regulation_of_protein_localization_to_cell_periphery	0.510576	-0.0411513	4.59367	0.000426283	0.00417374	-0.0724887
1407	gomf_alpha_tubulin_binding	0.510352	-0.0935266	4.15857	0.000981716	0.00728496	-0.906595
1515	gobp_positive_regulation_of_cellular_response_to_transforming_growth_factor_beta_stimulus	0.510192	-0.0220237	4.05868	0.00119203	0.00821605	-1.10008
4070	gomf_phosphatidylinositol_phosphate_phosphatase_activity	0.509921	-0.0543676	2.41049	0.0303847	0.077986	-4.25389
2430	gobp_phospholipid_dephosphorylation	0.509597	-0.0316741	3.32816	0.00502537	0.0216021	-2.52319
1485	gobp_basement_membrane_assembly	0.509515	-0.0214383	4.08981	0.00112196	0.00788915	-1.03972
1031	gobp_positive_regulation_of_stem_cell_differentiation	0.509354	-0.0623475	4.63693	0.000392792	0.00398011	0.0095097
3120	gobp_smooth_muscle_cell_chemotaxis	0.509219	-0.0504729	2.92649	0.0111278	0.0372603	-3.29705
902	gobp_bradykinin_catabolic_process	0.509081	-0.0406422	4.80618	0.00028579	0.00330738	0.328442
852	gobp_skeletal_system_morphogenesis	0.508706	-0.0499422	4.90481	0.000237824	0.00291614	0.51284
3717	gocc_dendritic_spine_head	0.508651	-0.0792049	2.58163	0.0218531	0.0614202	-3.9432
3232	gobp_neuron_projection_extension_involved_in_neuron_projection_guidance	0.508579	-0.0465685	2.85616	0.0127809	0.0413124	-3.43059
3532	gobp_male_sex_determination	0.508494	-0.0497414	2.67967	0.0180601	0.0534184	-3.76191
985	gobp_positive_regulation_of_hepatocyte_proliferation	0.508461	-0.030639	4.69131	0.000354506	0.00375992	0.112318
3072	gobp_zinc_ion_import_into_organelle	0.508398	-0.0849203	2.94772	0.0106715	0.0362717	-3.2566
2818	gobp_ectoderm_development	0.507083	-0.016208	3.08065	0.00820636	0.0304229	-3.00198
1636	gomf_sodium_channel_inhibitor_activity	0.507035	-0.122248	3.94565	0.0014863	0.00949106	-1.31965
2387	gobp_magnesium_ion_transport	0.506897	-0.0427506	3.35416	0.00477297	0.0208895	-2.47266
1884	gomf_sulfate_transmembrane_transporter_activity	0.506852	-0.0368517	3.73275	0.00225763	0.0125188	-1.7345
1149	gocc_spectrin_associated_cytoskeleton	0.506703	-0.0283645	4.49376	0.000515375	0.00468592	-0.262574
4510	gobp_regulation_of_leukocyte_adhesion_to_arterial_endothelial_cell	0.506695	-0.0444777	2.20353	0.0449541	0.104132	-4.61783
1064	gomf_nadph_oxidase_h202_forming_activity	0.50641	0.0138296	4.59718	0.000423454	0.00415638	-0.0658176
461	gobp_mesodermal_cell_differentiation	0.506064	-0.0238149	5.76405	5.06457e-05	0.00114668	2.06725
563	gobp_embryonic_digestive_tract_morphogenesis	0.506037	-0.0293963	5.4906	8.19642e-05	0.00152092	1.58325
2444	gobp_regulation_of_blood_brain_barrier_permeability	0.506034	-0.00882276	3.31708	0.00513702	0.0219585	-2.54473
3483	gobp_positive_regulation_of_vascular_associated_smooth_muscle_cell_migration	0.505397	-0.00098714	2.7003	0.0173475	0.0520304	-3.7235
898	gobp_regulation_of_membrane_lipid_metabolic_process	0.505308	-0.0250352	4.81331	0.00028201	0.00327849	0.341804
2872	gobp_regulation_of_synaptic_vesicle_transport	0.505286	-0.0615495	3.05303	0.00866717	0.0315261	-3.05505
1853	gobp_regulation_of_lysosomal_lumen_ph	0.505276	-0.104593	3.75735	0.00215089	0.0121265	-1.68652
4263	gobp_response_to_l_leucine	0.504987	-0.0287429	2.32014	0.0360886	0.0884396	-4.41451
2124	gobp_protein_localization_to_golgi_apparatus	0.504857	-0.036098	3.53794	0.00331669	0.0163117	-2.11463
2697	gobp_epinephrine_transport	0.504719	0.019632	3.13892	0.00731226	0.0283245	-2.88973
1660	gobp_homophilic_cell_adhesion_via_plasma_membrane_adhesion_molecules	0.504605	-0.0676122	3.9236	0.00155185	0.00976305	-1.36255
3764	gobp_positive_regulation_of_connective_tissue_replacement	0.504576	-0.0317028	2.56021	0.0227791	0.0632153	-3.98251
4323	gobp_reversible_differentiation	0.504417	0.00202456	2.29052	0.0381702	0.0922424	-4.46661
2286	gobp_atrioventricular_canal_development	0.504085	-0.0844549	3.42482	0.00414929	0.0189622	-2.33514
611	gobp_protein_localization_to_membrane_raft	0.503994	-0.033403	5.37867	0.000100112	0.00171174	1.38217
6200	gomf_risc_complex_binding	0.503961	0.0262446	1.4991	0.156239	0.263262	-5.71688
2902	gobp_neuron_fate_determination	0.503745	-0.0128843	3.03595	0.0089649	0.0322673	-3.08783
3045	gobp_cardiac_neural_crest_cell_differentiation_involved_in_heart_development	0.50344	-0.0736485	2.96155	0.0103842	0.0356231	-3.23021
4133	gobp_regulation_of_lymphangiogenesis	0.503383	-0.0671558	2.38245	0.0320564	0.0810042	-4.30402
2891	gocc_photoreceptor_disc_membrane	0.503315	-0.0559631	3.04403	0.00882279	0.0318823	-3.07233
2349	gobp_vesicle_uncoating	0.503182	-0.0509354	3.37646	0.00456662	0.0203097	-2.42929
5594	gobp_d_aspartate_transmembrane_transport	0.503107	-0.00596358	1.74234	0.103545	0.193373	-5.36668
2812	gobp_amino_acid_neurotransmitter_reuptake	0.503089	0.0182704	3.08211	0.0081827	0.0303899	-2.99917
2079	gomf_peroxisome_targeting_sequence_binding	0.502949	-0.0836688	3.5779	0.00306468	0.0153941	-2.03667
593	gobp_maintenance_of_cell_polarity	0.502846	-0.0339556	5.41675	9.3509e-05	0.00164521	1.45077
3703	gobp_regulation_of_protein_glycosylation	0.502761	-0.0492018	2.59142	0.0214424	0.0604937	-3.9252
1206	gobp_positive_regulation_of_cellular_response_to_insulin_stimulus	0.502703	-0.0177407	4.43216	0.000579667	0.00501299	-0.380233
861	gobp_hematopoietic_stem_cell_homeostasis	0.502609	-0.058784	4.88057	0.000248782	0.00301852	0.46762
4295	gobp_embryonic_cleavage	0.502593	-0.0423158	2.30383	0.0372209	0.0905138	-4.44323
3330	gobp_phosphagen_metabolic_process	0.50259	-0.182366	2.80334	0.0141784	0.0444809	-3.53035
2476	gobp_olefinic_compound_biosynthetic_process	0.502552	-0.0259563	3.29725	0.00534293	0.0225435	-2.58323
1066	gobp_positive_regulation_of_stress_fiber_assembly	0.502479	-0.00278029	4.59553	0.000424781	0.00416293	-0.0689521
1272	gobp_modification_of_postsynaptic_structure	0.502471	-0.0558392	4.33497	0.000698376	0.0057358	-0.566549
2800	gobp_positive_regulation_of_phospholipid_translocation	0.5024	-0.0242293	3.08799	0.00808806	0.0301725	-2.98786
671	gobp_protein_localization_to_cell_periphery	0.502224	-0.0408016	5.21523	0.000134475	0.00209179	1.08557
3936	gocc_ap_3_adaptor_complex	0.501958	-0.0210451	2.47861	0.0266632	0.0707699	-4.13117
3635	gomf_patched_binding	0.501308	-0.0707193	2.62595	0.0200514	0.057604	-3.86151
556	gobp_renal_system_development	0.501283	-0.0336159	5.50094	8.04703e-05	0.00150976	1.60174
4280	gobp_erbb2_erbb4_signaling_pathway	0.501248	-0.0310518	2.30952	0.0368225	0.0898797	-4.43323
1540	gobp_regulation_of_protein_localization_to_plasma_membrane	0.500979	-0.0391903	4.03516	0.00124793	0.00846565	-1.14572
1491	gobp_regulation_of_wnt_signaling_pathway_planar_cell_polarity_pathway	0.500766	-0.0524551	4.08502	0.00113246	0.0079302	-1.04901
3252	gobp_mirna_mediated_gene_silencing_by_inhibition_of_translation	0.500632	-0.0168015	2.84567	0.013047	0.0419134	-3.45043
1668	gobp_diacylglycerol_metabolic_process	0.50024	-0.0666939	3.91359	0.00158257	0.00991193	-1.38203
5208	gocc_fhf_complex	0.499974	-0.0528868	1.90796	0.077293	0.155021	-5.10918
2567	gocc_cul3_ring_ubiquitin_ligase_complex	0.499697	-0.0199349	3.22417	0.00617586	0.0251341	-2.72495
2223	gobp_cgmp_metabolic_process	0.499654	-0.0129207	3.45881	0.00387911	0.0182299	-2.26892
1767	gobp_positive_regulation_of_collateral_sprouting	0.499608	-0.111019	3.84046	0.00182664	0.010793	-1.52447
1922	gobp_udp_glucose_metabolic_process	0.499389	-0.0592258	3.70369	0.0023907	0.0129907	-1.7912
918	gomf_lysophospholipid_acyltransferase_activity	0.499125	0.0169876	4.78134	0.000299378	0.00340383	0.28184
993	gocc_chitosome	0.499059	-0.0487052	4.68242	0.00036049	0.00378943	0.0955362
3185	gomf_ephrin_receptor_activity	0.49898	-0.0763291	2.88934	0.0119728	0.0392716	-3.36768
735	gobp_establishment_of_pigment_granule_localization	0.498931	-0.086237	5.06229	0.000177812	0.00252609	0.804879
839	gobp_regulation_of_actomyosin_structure_organization	0.498831	-0.019275	4.92003	0.0002312	0.00287884	0.541199
5845	gocc_extrinsic_component_of_postsynaptic_specialization_membrane	0.498658	-0.0590229	1.63767	0.123947	0.221536	-5.52173
1604	gobp_regulation_of_non_canonical_wnt_signaling_pathway	0.498632	-0.0640612	3.97798	0.00139526	0.00908743	-1.25678
1714	gobp_postsynaptic_signal_transduction	0.498512	-0.0364457	3.87797	0.001697	0.0103434	-1.45138
1953	gocc_proximal_dendrite	0.498365	-0.0346845	3.67803	0.00251481	0.0134459	-1.84128
1297	gobp_regulation_of_exosomal_secretion	0.498155	-0.0398611	4.28823	0.000764104	0.00615466	-0.656432
2390	gobp_zinc_ion_transport	0.498062	-0.0349853	3.35273	0.00478655	0.0209226	-2.47545
1156	gobp_positive_regulation_of_wnt_signaling_pathway	0.497998	-0.0472672	4.48354	0.000525503	0.00474408	-0.282057
2503	gobp_protein_targeting_to_vacuole	0.497968	-0.0388951	3.27344	0.00560116	0.0233696	-2.62944
773	gobp_calcineurin_mediated_signaling	0.497805	-0.0218243	5.01543	0.000193819	0.00261944	0.718295
2720	gobp_peptidyl_serine_autophosphorylation	0.497796	0.00938847	3.12561	0.00750756	0.0288273	-2.9154
1999	gobp_fructose_2_6_bisphosphate_metabolic_process	0.49775	-0.052974	3.63962	0.00271287	0.0141676	-1.91624
2000	gomf_fructose_2_6_bisphosphate_2_phosphatase_activity	0.49775	-0.052974	3.63962	0.00271287	0.0141676	-1.91624
1941	gobp_positive_regulation_of_cell_proliferation_involved_in_kidney_development	0.497399	-0.0153245	3.68545	0.00247825	0.0133371	-1.82679
1988	gobp_regulation_of_fc_receptor_mediated_stimulatory_signaling_pathway	0.497303	-0.0442791	3.64902	0.00266294	0.0139939	-1.89788
1184	gobp_startle_response	0.497219	-0.050381	4.45318	0.000556849	0.00491335	-0.340047
376	gobp_pattern_specification_process	0.497116	-0.0621358	6.09725	2.85653e-05	0.000793675	2.64274
2722	gobp_regulation_of_vesicle_size	0.496759	-0.0439834	3.12497	0.00751714	0.0288463	-2.91664
5542	gobp_citrulline_biosynthetic_process	0.496404	-0.049199	1.76253	0.0999692	0.188448	-5.33607
2089	gobp_response_to_interleukin_3	0.49638	-0.0676663	3.56891	0.00311965	0.0156012	-2.05421
2288	gocc_endoplasmic_reticulum_golgi_intermediate_compartment_membrane	0.496196	-0.017223	3.42423	0.00415419	0.018968	-2.3363
604	gobp_ventricular_cardiac_muscle_cell_action_potential	0.496077	-0.0412459	5.38816	9.84231e-05	0.00170236	1.39928
1576	gobp_aorta_morphogenesis	0.495868	-0.0511767	4.00493	0.00132373	0.00877475	-1.20442
3530	gomf_l_histidine_transmembrane_transporter_activity	0.49581	-0.0378463	2.68089	0.018017	0.053321	-3.75964
3426	gomf_peroxisome_proliferator_activated_receptor_binding	0.49567	-0.0444748	2.73648	0.0161629	0.049286	-3.6559
4007	gomf_dopamine_receptor_binding	0.495324	-0.0764084	2.4441	0.0284906	0.0742804	-4.19351
2048	gobp_forebrain_cell_migration	0.494991	-0.0407205	3.60392	0.00291106	0.0148495	-1.9859
2956	gobp_endocardial_cell_differentiation	0.494835	-0.0278885	3.00763	0.00948111	0.0334764	-3.14212
4173	gobp_toll_like_receptor_8_signaling_pathway	0.494752	-0.0107508	2.36893	0.032893	0.0823469	-4.32809
3511	gomf_insulin_like_growth_factor_ii_binding	0.49449	-0.0330403	2.68803	0.0177678	0.0528683	-3.74635
1044	gomf_phosphatidylinositol_transfer_activity	0.494087	-0.000957173	4.62401	0.000402499	0.00402769	-0.0149579
1397	gocc_endoplasmic_reticulum_golgi_intermediate_compartment	0.49408	-0.0220606	4.17227	0.000955995	0.00714909	-0.880112
4490	gobp_positive_regulation_of_sulfur_metabolic_process	0.493707	0.00738907	2.21513	0.0439877	0.102347	-4.59781
3967	gobp_negative_regulation_of_smooth_muscle_cell_apoptotic_process	0.493462	-0.0429254	2.46071	0.0275969	0.0726743	-4.16356
869	gobp_canonical_wnt_signaling_pathway	0.493367	-0.0479192	4.87144	0.000253044	0.00304019	0.450572
403	gobp_embryonic_organ_morphogenesis	0.49329	-0.0577396	5.99894	3.37692e-05	0.000875402	2.4746
719	gomf_clathrin_binding	0.493086	-0.0177796	5.09698	0.000166852	0.00242434	0.868794
2831	gobp_endoplasmic_reticulum_tubular_network_organization	0.492953	-0.0347082	3.07466	0.00830427	0.0306446	-3.01351
1454	gobp_non_canonical_wnt_signaling_pathway	0.492947	-0.0495288	4.12133	0.00105528	0.00757601	-0.978656
1589	gobp_motor_behavior	0.492854	-0.0468456	3.99214	0.00135719	0.00892296	-1.22926
4675	gomf_3_beta_hydroxy_delta5_steroid_dehydrogenase_activity	0.492365	-0.147301	2.13148	0.0514099	0.114882	-4.74094
3439	gobp_prostate_glandular_acinus_development	0.492278	-0.0342124	2.72946	0.0163863	0.0497784	-3.66903
4959	gobp_regulation_of_monocyte_extravasation	0.492126	-0.0377635	2.0148	0.0637148	0.134205	-4.93591
832	gobp_cardiac_ventricle_morphogenesis	0.492089	-0.0282538	4.93378	0.000225385	0.00283005	0.566774
6369	gomf_11_cis_retinal_binding	0.491985	-0.0108982	1.43707	0.172849	0.283523	-5.80024
1208	gobp_morphogenesis_of_a_polarized_epithelium	0.491942	-0.0495236	4.4318	0.000580065	0.00501299	-0.380919
5166	gomf_taurine_transmembrane_transporter_activity	0.491841	-0.0305619	1.92892	0.0744385	0.150534	-5.07561
1883	gomf_secondary_active_monocarboxylate_transmembrane_transporter_activity	0.491662	-0.0799207	3.73333	0.00225506	0.0125112	-1.73337
1198	gobp_heart_valve_development	0.491571	-0.0257958	4.43914	0.000571985	0.00498792	-0.366883
2624	gobp_progesterone_receptor_signaling_pathway	0.491284	-0.0595852	3.18547	0.00666812	0.026548	-2.79983
2555	gobp_nephron_tubule_epithelial_cell_differentiation	0.490822	-0.0594202	3.22996	0.00610538	0.024964	-2.71373
2188	gobp_negative_regulation_of_homotypic_cell_cell_adhesion	0.490726	0.0156126	3.4904	0.00364394	0.0173987	-2.20735
4411	gomf_phospholipid_scramblase_activity	0.490388	-0.128372	2.25708	0.0406547	0.0962866	-4.52504
3562	gobp_negative_regulation_of_cilium_assembly	0.490331	-0.0936771	2.66232	0.0186811	0.0547898	-3.79414
1498	gomf_monoatomic_anion_monoatomic_cation_symporter_activity	0.490169	-0.028309	4.07879	0.00114628	0.00799226	-1.06109
3768	gobp_monocyte_activation	0.490153	0.0139023	2.55941	0.022814	0.0632531	-3.98396
715	gobp_phosphatidic_acid_metabolic_process	0.490133	-0.00850676	5.10544	0.000164286	0.00240042	0.884363
2591	gobp_glomerulus_morphogenesis	0.490073	-0.0180612	3.20956	0.00635731	0.0256329	-2.75323
1759	gobp_regulation_of_establishment_or_maintenance_of_cell_polarity	0.490047	-0.0234291	3.8437	0.00181503	0.0107755	-1.51814
1598	gobp_regulation_of_pancreatic_juice_secretion	0.490023	0.0320029	3.98503	0.00137617	0.00899677	-1.24308
3081	gobp_cellular_response_to_sterol_depletion	0.490022	-0.0228371	2.94508	0.0107272	0.0363736	-3.26163
1393	gobp_regulation_of_toll_like_receptor_3_signaling_pathway	0.489906	-0.062659	4.17431	0.000952222	0.00714132	-0.876166
6401	gocc_nuclear_inclusion_body	0.489892	-0.0334067	1.42616	0.175918	0.287114	-5.81463
2618	gobp_neuron_cell_cell_adhesion	0.489729	-0.0291098	3.19041	0.00660317	0.0263496	-2.79028
809	gobp_endosome_organization	0.489228	-0.0633436	4.95812	0.000215452	0.00277986	0.612033
4353	gomf_dynactin_binding	0.489097	-0.0476783	2.27903	0.0390069	0.0936148	-4.48672
612	gobp_positive_regulation_of_amine_transport	0.489032	-0.0107262	5.37724	0.000100369	0.00171197	1.3796
1300	gobp_eye_photoreceptor_cell_differentiation	0.488943	-0.0233278	4.28646	0.000766711	0.0061614	-0.659835
3485	gobp_positive_regulation_of_cilium_assembly	0.488751	-0.0573572	2.69997	0.0173585	0.0520356	-3.72411
2980	gobp_regulation_of_fas_signaling_pathway	0.48874	-0.0264071	2.9934	0.0097514	0.0341691	-3.16935
356	gobp_regulation_of_insulin_secretion_involved_in_cellular_response_to_glucose_stimulus	0.488695	-0.0325692	6.17588	2.5011e-05	0.000733961	2.7762
5288	gomf_biotin_binding	0.48862	-0.0632028	1.86871	0.0829064	0.16379	-5.17148
5317	gobp_sympathetic_neuron_projection_extension	0.488603	-0.0497846	1.85654	0.0847209	0.166462	-5.19065
2006	gobp_rab_protein_signal_transduction	0.488466	-0.0487173	3.63554	0.0027348	0.0142425	-1.9242
1243	gobp_glandular_epithelial_cell_differentiation	0.488433	-0.0603845	4.37258	0.000649719	0.00546047	-0.494349
2283	gobp_regulation_of_apoptotic_dna_fragmentation	0.488227	-0.0215307	3.42606	0.00413911	0.0189405	-2.33272
930	gobp_positive_regulation_of_meiotic_nuclear_division	0.488161	-0.106484	4.76895	0.000306409	0.00343932	0.258551
1809	gobp_aorta_development	0.488038	-0.0497888	3.80784	0.00194751	0.0112469	-1.58804
682	gobp_heart_morphogenesis	0.487929	-0.0332229	5.18207	0.000142834	0.00218796	1.02496
3256	gomf_calcium_dependent_protein_serine_threonine_phosphatase_regulator_activity	0.487676	-0.021802	2.84314	0.0131123	0.042069	-3.45523
1818	gobp_positive_regulation_of_muscle_cell_apoptotic_process	0.487427	-0.0207148	3.79817	0.00198491	0.0114061	-1.60691
2115	gobp_purine_deoxyribonucleoside_triphosphate_metabolic_process	0.487382	-0.0695299	3.54671	0.00325964	0.0161009	-2.09752
4859	gobp_epoxide_metabolic_process	0.48723	-0.0217349	2.05118	0.0596143	0.128173	-4.87574
2705	gobp_negative_regulation_of_myosin_light_chain_phosphatase_activity	0.487122	-0.0302443	3.13334	0.00739349	0.0285545	-2.90049
226	gobp_insulin_secretion_involved_in_cellular_response_to_glucose_stimulus	0.487103	-0.0400493	6.80621	8.88882e-06	0.00040882	3.81379
5589	gobp_negative_regulation_of_respiratory_burst_involved_in_inflammatory_response	0.486891	-0.0215263	1.74392	0.103261	0.193016	-5.36429
4090	gobp_positive_regulation_of_autophagosome_maturation	0.486731	-0.0282841	2.40176	0.0308963	0.0789177	-4.26953
1365	gobp_regulation_of_mirna_metabolic_process	0.486528	-0.0264402	4.20621	0.000895205	0.00685143	-0.814552
2785	gomf_beta_2_adrenergic_receptor_binding	0.486162	-0.0425994	3.09505	0.00797584	0.0299129	-2.97428
1646	gobp_enteroendocrine_cell_differentiation	0.486119	-0.0826144	3.93633	0.00151365	0.00960248	-1.33777
3904	gobp_ketone_body_biosynthetic_process	0.48611	-0.0574708	2.49409	0.0258805	0.0692515	-4.1031
2455	gobp_growth_hormone_receptor_signaling_pathway_via_jak_stat	0.485983	-0.0401446	3.30924	0.00521746	0.0222024	-2.55996
4654	gobp_negative_regulation_of_respiratory_burst	0.485923	-0.0295974	2.13952	0.0506496	0.11368	-4.72732
2070	gobp_positive_regulation_of_chondrocyte_proliferation	0.485664	-0.0346436	3.58383	0.00302899	0.0152869	-2.02511
2911	gomf_interleukin_12_receptor_binding	0.485632	0.0893703	3.03316	0.00901457	0.0323515	-3.09319
2094	gomf_ubiquitin_like_protein_conjugating_enzyme_binding	0.48556	-0.0513673	3.56227	0.00316091	0.0157642	-2.06718
2813	gomf_transcription_regulator_activator_activity	0.485412	-0.0288742	3.08199	0.00818462	0.0303899	-2.9994
1844	gobp_gamma_aminobutyric_acid_transport	0.485087	-0.0460592	3.76729	0.00210918	0.0119494	-1.66711
1814	gobp_retinal_rod_cell_differentiation	0.484818	0.00517593	3.80188	0.00197047	0.0113481	-1.59967
1477	gobp_positive_regulation_of_protein_localization_to_cell_periphery	0.484725	-0.0448298	4.09937	0.00110129	0.00778262	-1.02119
2177	gobp_lymph_vessel_morphogenesis	0.48472	-0.0272465	3.50035	0.00357283	0.0171453	-2.18794
801	gobp_embryonic_pattern_specification	0.484279	-0.0142214	4.96878	0.000211245	0.00275515	0.631833
3709	gobp_cardiac_neural_crest_cell_development_involved_in_outflow_tract_morphogenesis	0.484179	-0.0605583	2.58729	0.0216147	0.0608813	-3.9328
3168	gobp_regulation_of_triglyceride_catabolic_process	0.484064	0.0140672	2.89926	0.0117413	0.0387096	-3.34884
1874	gomf_co_smad_binding	0.484055	-0.0246097	3.73809	0.00223401	0.0124539	-1.72408
2111	gocc_asymmetric_glutamatergic_excitatory_synapse	0.484031	-0.0203371	3.54788	0.0032521	0.0160941	-2.09523
890	gobp_dna_catabolic_process	0.48394	-0.026735	4.82602	0.000275392	0.00322583	0.365631
1182	gobp_protein_import_into_peroxisome_matrix	0.483885	-0.0606133	4.45389	0.000556093	0.00491153	-0.338687
4721	gobp_nuclear_migration_along_microtubule	0.483737	-0.0236461	2.11451	0.0530519	0.117397	-4.76966
2918	gomf_transmembrane_receptor_protein_serine_threonine_kinase_activity	0.483702	-0.0457478	3.02714	0.00912249	0.0326558	-3.10474
1413	gobp_regulation_of_branching_involved_in_ureteric_bud_morphogenesis	0.483552	-0.0170924	4.15289	0.000992585	0.00733867	-0.917578
4281	gomf_epoxide_hydrolase_activity	0.483415	-0.0698929	2.30922	0.0368435	0.0899098	-4.43376
4340	gobp_positive_regulation_of_hematopoietic_stem_cell_proliferation	0.483365	-0.0562348	2.2844	0.038614	0.0929494	-4.47734
3673	gobp_sensory_perception_of_sour_taste	0.483364	-0.0258648	2.60551	0.0208639	0.0593426	-3.89925
2202	gobp_prostate_gland_morphogenesis	0.483285	-0.0512794	3.47632	0.00374695	0.0177687	-2.2348
3450	gobp_motor_learning	0.483007	-0.0261723	2.72246	0.0166124	0.0502947	-3.68214
3950	gocc_death_inducing_signaling_complex	0.482849	-0.0805752	2.47312	0.0269467	0.0712688	-4.14113
1591	gobp_camera_type_eye_photoreceptor_cell_differentiation	0.482631	-0.0279357	3.9904	0.00136182	0.00894216	-1.23265
2799	gobp_cardiac_muscle_cell_fate_commitment	0.482587	-0.041684	3.08799	0.008088	0.0301725	-2.98786
1105	gobp_morphogenesis_of_a_branching_structure	0.482378	-0.0398865	4.54538	0.00046717	0.00441676	-0.16424
5070	gobp_positive_regulation_of_monocyte_extravasation	0.482321	-0.0540732	1.9668	0.0695204	0.14325	-5.01441
744	gobp_digestive_tract_morphogenesis	0.482278	-0.064061	5.05319	0.00018081	0.00253561	0.788082
3162	gomf_acetylesterase_activity	0.482171	0.0112881	2.90086	0.0117043	0.0386702	-3.3458
1890	gomf_sodium_proton_antiporter_activity	0.481998	0.000545822	3.7257	0.0022892	0.0126536	-1.74825
1623	gobp_positive_regulation_of_mirna_metabolic_process	0.481968	-0.0124881	3.96012	0.00144484	0.00930021	-1.29151
1572	gocc_iga_immunoglobulin_complex	0.481944	-0.176375	4.0072	0.00131787	0.0087478	-1.2
2928	gobp_diol_biosynthetic_process	0.481825	-0.0514393	3.02302	0.00919704	0.0328147	-3.11263
1908	gobp_negative_regulation_of_fibroblast_growth_factor_receptor_signaling_pathway	0.481815	-0.0584647	3.71324	0.00234613	0.0128459	-1.77257
1885	gomf_monocarboxylate_sodium_symporter_activity	0.48179	-0.0485732	3.73086	0.00226605	0.0125588	-1.73818
3290	gomf_bicarbonate_monoatomic_anion_antiporter_activity	0.481344	-0.0494054	2.82085	0.0136991	0.0434999	-3.49732
1616	gobp_n_acetylneuraminate_metabolic_process	0.481231	-0.0650105	3.96595	0.00142847	0.00923464	-1.28018
4290	gobp_regulation_of_membrane_tubulation	0.480966	-0.0161756	2.30644	0.0370375	0.0901937	-4.43864
2670	gomf_inositol_trisphosphate_phosphatase_activity	0.480965	-0.0173858	3.15288	0.00711292	0.0278186	-2.8628
1128	gobp_forebrain_generation_of_neurons	0.480174	-0.0484967	4.52375	0.000486772	0.00450825	-0.205404
1186	gobp_neurotransmitter_receptor_transport_to_plasma_membrane	0.479684	-0.0692106	4.4508	0.000559379	0.00492489	-0.344583
1089	gobp_forebrain_neuron_differentiation	0.47959	-0.0374503	4.56095	0.000453563	0.00434987	-0.134632
1680	gobp_regulation_of_cartilage_development	0.479567	-0.0288821	3.9034	0.00161446	0.0100395	-1.40186
3307	gobp_positive_regulation_of_antigen_receptor_mediated_signaling_pathway	0.479558	-0.0126043	2.81441	0.0138735	0.0438225	-3.50948
895	gobp_regulation_of_polysaccharide_biosynthetic_process	0.479557	-0.0340897	4.82349	0.000276697	0.00322978	0.360889
3184	gobp_suppression_of_viral_release_by_host	0.479252	-0.0769255	2.89166	0.0119184	0.0391055	-3.36329
1102	gobp_stem_cell_development	0.479223	-0.0439894	4.54668	0.000466018	0.00441561	-0.161768
2244	gobp_salivary_gland_development	0.479215	-0.0194952	3.44784	0.00396435	0.0184561	-2.2903
1225	gobp_negative_regulation_of_actin_filament_depolymerization	0.479187	-0.0220427	4.40376	0.000612032	0.0052195	-0.434585
1021	gobp_schwann_cell_migration	0.478851	-0.00138079	4.64597	0.000386138	0.00395017	0.0266344
2438	gobp_leydig_cell_differentiation	0.478559	-0.0486324	3.32347	0.00507241	0.0217356	-2.53233
777	gomf_transforming_growth_factor_beta_receptor_binding	0.478364	0.000278239	5.0085	0.000196312	0.00263947	0.705463
3697	gobp_regulation_of_b_cell_receptor_signaling_pathway	0.478243	-0.0145419	2.59431	0.0213223	0.0602526	-3.91987
1259	gobp_regulation_of_small_gtpase_mediated_signal_transduction	0.477741	-0.0392297	4.35293	0.000674693	0.00559485	-0.53206
5207	gomf_l_leucine_binding	0.47766	-0.174798	1.9081	0.0772739	0.155021	-5.10896
2169	gobp_membrane_depolarization_during_cardiac_muscle_cell_action_potential	0.477475	-0.0486159	3.50452	0.0035435	0.0170673	-2.17982
4112	gobp_regulation_of_odontogenesis	0.47743	-0.0634228	2.39133	0.0315178	0.0800745	-4.28817
3084	gobp_negative_regulation_of_striated_muscle_contraction	0.477363	-0.00443213	2.94315	0.0107682	0.0364703	-3.26531
3822	gobp_hypothalamus_gonadotrophin_releasing_hormone_neuron_differentiation	0.476702	-0.0420971	2.53436	0.0239464	0.0654463	-4.02979
994	gocc_hippocampal_mossy_fiber_to_ca3_synapse	0.47664	-0.0628738	4.68205	0.000360739	0.00378943	0.0948441
3668	gobp_negative_regulation_of_vascular_associated_smooth_muscle_cell_differentiation	0.476476	-0.0313483	2.60791	0.0207667	0.0591438	-3.89481
2242	gobp_positive_regulation_of_smad_protein_signal_transduction	0.476299	-0.0182482	3.44819	0.00396157	0.0184561	-2.28961
2601	gobp_type_b_pancreatic_cell_development	0.475948	-0.0349039	3.20285	0.00644241	0.0258706	-2.76622
2119	gobp_establishment_of_centrosome_localization	0.47482	-0.0417338	3.54424	0.00327561	0.0161492	-2.10234
4214	gomf_alcohol_transmembrane_transporter_activity	0.474726	-0.0139793	2.35079	0.0340487	0.0844108	-4.36032
1645	gobp_heart_trabecula_morphogenesis	0.474559	-0.0205632	3.93707	0.00151146	0.00959893	-1.33634
2729	gobp_regulation_of_cell_fate_specification	0.474182	-0.0605312	3.12275	0.00755013	0.0288955	-2.9209
1724	gobp_apoptotic_process_involved_in_morphogenesis	0.47404	-0.0501306	3.86998	0.0017238	0.0104458	-1.46695
1100	gobp_spinal_cord_development	0.473973	-0.0533267	4.54679	0.000465923	0.00441561	-0.161562
2616	gobp_negative_regulation_of_glial_cell_proliferation	0.473933	-0.091632	3.1935	0.00656289	0.0262089	-2.78431
2481	gobp_activation_induced_cell_death_of_t_cells	0.473834	-0.0589097	3.29132	0.00540611	0.0227571	-2.59475
3605	gobp_regulation_of_postsynaptic_neurotransmitter_receptor_internalization	0.473413	-0.0165468	2.63812	0.0195824	0.0567483	-3.839
2428	gobp_determination_of_left_right_asymmetry_in_lateral_mesoderm	0.473409	-0.17952	3.32939	0.00501319	0.0215703	-2.52081
2080	gobp_actin_crosslink_formation	0.473169	-0.0159592	3.57785	0.00306497	0.0153941	-2.03676
1937	gobp_exocrine_system_development	0.473151	-0.00674993	3.68832	0.00246425	0.0132852	-1.82118
2381	gobp_amyloid_precursor_protein_biosynthetic_process	0.473085	-0.0629177	3.35848	0.0047323	0.0207637	-2.46426
2146	gobp_negative_regulation_of_keratinocyte_differentiation	0.473024	-0.0317263	3.5184	0.00344744	0.01678	-2.15274
3523	gobp_diacylglycerol_biosynthetic_process	0.473011	-0.0865756	2.68335	0.0179306	0.053171	-3.75505
3648	gobp_negative_regulation_of_somatic_stem_cell_population_maintenance	0.472551	-0.110289	2.61837	0.0203493	0.0582755	-3.87553
988	gobp_regulation_of_wnt_signaling_pathway	0.472525	-0.0527859	4.68745	0.00035709	0.0037727	0.105036
2572	gobp_entrainment_of_circadian_clock	0.472503	-0.0392425	3.22231	0.00619869	0.0251676	-2.72855
3875	gobp_negative_regulation_of_endoplasmic_reticulum_stress_induced_intrinsic_apoptotic_signaling_pathway	0.472356	-0.0317007	2.50889	0.0251531	0.0678005	-4.07622
2236	gocc_dendritic_spine_membrane	0.472263	-0.0622171	3.45079	0.00394122	0.018409	-2.28455
2450	gobp_protein_autoubiquitination	0.471623	-0.0562407	3.31231	0.00518585	0.0221129	-2.554
1900	gomf_adenylate_cyclase_binding	0.471362	-0.0223341	3.71882	0.00232047	0.0127577	-1.76168
2108	gomf_solute_potassium_antiporter_activity	0.471277	-0.0206549	3.549	0.00324496	0.0160755	-2.09307
1240	gobp_establishment_of_cell_polarity	0.471194	-0.0302151	4.37418	0.000647731	0.00545593	-0.491284
4663	gobp_rna_3_uridylation	0.470805	-0.0452174	2.13573	0.0510071	0.114276	-4.73375
2164	gobp_regulation_of_microvillus_assembly	0.470756	-0.0706813	3.50795	0.00351952	0.016991	-2.17313
2802	gobp_protein_targeting_to_peroxisome	0.470736	-0.0320721	3.0864	0.00811357	0.0302238	-2.99092
2469	gobp_neurotransmitter_receptor_internalization	0.470735	-0.0195161	3.30045	0.00530923	0.0224648	-2.57704
3390	gobp_cytoplasmic_translational_elongation	0.470124	-0.0414156	2.75889	0.0154695	0.0476709	-3.61392
953	gobp_ventricular_cardiac_muscle_cell_membrane_repolarization	0.469987	-0.0456359	4.7363	0.000325755	0.003571	0.197138
721	gobp_sensory_organ_morphogenesis	0.469873	-0.0515099	5.09295	0.000168087	0.00243551	0.861387
3490	gomf_cobalamin_binding	0.469651	-0.0226242	2.69759	0.0174394	0.0521942	-3.72855
1338	gobp_endocrine_pancreas_development	0.46923	-0.0560763	4.23126	0.000852869	0.00665914	-0.766193
1950	gobp_regulation_of_receptor_localization_to_synapse	0.469202	-0.0552422	3.67876	0.00251118	0.0134459	-1.83985
738	gobp_membrane_lipid_catabolic_process	0.469094	-0.0442995	5.05711	0.000179515	0.00253561	0.795308
1710	gobp_cell_cell_adhesion_via_plasma_membrane_adhesion_molecules	0.469008	-0.048714	3.88119	0.00168632	0.0103	-1.44512
3343	gobp_amino_sugar_catabolic_process	0.468967	-0.046429	2.79744	0.0143433	0.0448234	-3.54145
1380	gobp_cartilage_condensation	0.468811	-0.0506892	4.19133	0.000921341	0.00697482	-0.843272
1716	gocc_paranode_region_of_axon	0.468697	-0.0630987	3.87658	0.00170164	0.0103596	-1.4541
1676	gobp_retinal_ganglion_cell_axon_guidance	0.468552	-0.0741682	3.90722	0.00160244	0.00998848	-1.39443
4514	gobp_positive_regulation_of_immature_t_cell_proliferation	0.468368	-0.056612	2.20278	0.0450166	0.104172	-4.6191
1556	gocc_costamere	0.468331	-0.0508611	4.02101	0.00128284	0.00861302	-1.17319
4172	gobp_negative_regulation_of_astrocyte_differentiation	0.468172	-0.0510762	2.36906	0.0328854	0.0823469	-4.32787
1307	gocc_apical_junction_complex	0.468169	-0.0334714	4.27528	0.000783405	0.00626026	-0.681352
3156	gobp_skeletal_muscle_satellite_cell_proliferation	0.468113	-0.0453421	2.90509	0.0116071	0.038422	-3.33776
780	gobp_regulation_of_cardiac_muscle_cell_membrane_repolarization	0.467874	-0.0423059	5.00324	0.000198226	0.00265396	0.695718
2405	gobp_positive_regulation_of_bone_mineralization	0.467717	-0.0250898	3.34453	0.00486496	0.0211327	-2.49138
961	gocc_glutamatergic_synapse	0.46762	-0.0428315	4.72512	0.000332665	0.00361639	0.176085
973	gobp_regulation_of_ventricular_cardiac_muscle_cell_membrane_repolarization	0.467239	-0.0473208	4.71285	0.000340424	0.00364909	0.152962
1621	gobp_response_to_acetylcholine	0.467196	-0.0325804	3.96268	0.00143762	0.00926516	-1.28653
1986	gocc_postsynaptic_specialization_intracellular_component	0.467095	-0.0299502	3.65016	0.00265698	0.0139766	-1.89566
1820	gobp_vascular_associated_smooth_muscle_cell_differentiation	0.467089	-0.0489346	3.79708	0.00198915	0.0114179	-1.60903
3833	gomf_transforming_growth_factor_beta_receptor_activity	0.466803	-0.0482832	2.52966	0.0241649	0.0658625	-4.03838
1460	gobp_negative_regulation_of_signaling_receptor_activity	0.466638	-0.0629804	4.11543	0.00106745	0.00763811	-0.990082
6614	gocc_igd_immunoglobulin_complex	0.466301	-0.0284222	1.33477	0.203426	0.321292	-5.93196
1713	gobp_mirna_metabolic_process	0.466271	-0.025614	3.87987	0.00169068	0.0103109	-1.44768
1772	gomf_notch_binding	0.466256	-0.0481289	3.83722	0.00183826	0.0108377	-1.53077
1962	gobp_positive_regulation_of_glucose_metabolic_process	0.466249	-0.0566234	3.67036	0.00255313	0.0135946	-1.85624
2564	gobp_paraxial_mesoderm_formation	0.466001	-0.0377168	3.22468	0.00616961	0.0251292	-2.72396
4027	gobp_loop_of_henle_development	0.46545	-0.06334	2.43386	0.0290556	0.0753773	-4.21195
2788	gocc_phosphatase_complex	0.465425	-0.0448645	3.0938	0.00799555	0.0299532	-2.97668
2218	gobp_response_to_type_iii_interferon	0.465278	-0.00549195	3.46013	0.00386899	0.0182233	-2.26635
3269	gobp_positive_regulation_of_endothelial_cell_chemotaxis	0.465258	0.00494221	2.83462	0.0133335	0.042611	-3.47132
1878	gobp_regulation_of_cardiac_muscle_cell_action_potential	0.46519	-0.0285975	3.73622	0.00224225	0.0124649	-1.72773
2003	gomf_oxidoreductase_activity_acting_on_other_nitrogenous_compounds_as_donors_cytochrome_as_acceptor	0.464869	-0.173077	3.6387	0.00271778	0.0141751	-1.91803
4186	gomf_phosphatidylserine_flippase_activity	0.46461	-0.0232038	2.36438	0.0331797	0.0828065	-4.33619
2221	gobp_positive_regulation_of_cardiac_muscle_cell_proliferation	0.464478	-0.0160022	3.45928	0.00387551	0.0182242	-2.268
4616	gobp_protein_k11_linked_deubiquitination	0.464012	-0.0426396	2.15491	0.0492211	0.111398	-4.70112
4384	gobp_regulation_of_cortisol_biosynthetic_process	0.463619	-0.0261927	2.26965	0.0397034	0.0946066	-4.50312
1080	gobp_neurotransmitter_receptor_localization_to_postsynaptic_specialization_membrane	0.463601	-0.0278071	4.57129	0.000444751	0.00430214	-0.114979
4334	gocc_ampa_glutamate_receptor_complex	0.463389	-0.0387589	2.28682	0.0384375	0.0926345	-4.47309
4264	gobp_pre_mirna_processing	0.463319	-0.0354429	2.31967	0.0361211	0.0884984	-4.41535
3721	gomf_sirna_binding	0.463223	-0.0299228	2.58039	0.0219057	0.0615019	-3.94548
900	gobp_barbed_end_actin_filament_capping	0.463101	-0.00192683	4.81102	0.000283216	0.00328751	0.337519
4028	gobp_cell_migration_involved_in_heart_development	0.463085	-0.0348335	2.43343	0.0290793	0.0754178	-4.21272
1457	gobp_dopamine_receptor_signaling_pathway	0.462687	-0.0435387	4.12034	0.00105732	0.00758123	-0.980579
3041	gobp_monoatomic_anion_homeostasis	0.462685	-0.0304656	2.96467	0.0103205	0.0354548	-3.22425
2703	gocc_early_endosome_lumen	0.461879	-0.0912815	3.13452	0.00737633	0.0285092	-2.89823
1361	gobp_regulation_of_cardiocyte_differentiation	0.461877	-0.0478683	4.20825	0.00089167	0.00684226	-0.810604
3546	gomf_amp_activated_protein_kinase_activity	0.4618	-0.154052	2.67261	0.0183102	0.0539392	-3.77503
666	gobp_germinal_center_formation	0.461191	-0.00623721	5.22995	0.000130931	0.00205381	1.11241
3360	gobp_lysosomal_lumen_acidification	0.461014	-0.120663	2.78384	0.0147311	0.0458021	-3.56705
3420	gobp_immunological_synapse_formation	0.460941	-0.0572113	2.74016	0.016047	0.0490156	-3.64902
4667	gobp_positive_regulation_of_protein_localization_to_cilium	0.460864	-0.0548778	2.13476	0.0510988	0.114384	-4.73539
4345	gomf_beta_glucosidase_activity	0.460756	-0.0226003	2.28195	0.0387924	0.0932714	-4.48161
2780	gobp_phosphatidylcholine_acyl_chain_remodeling	0.460721	0.0180455	3.09768	0.00793432	0.0298151	-2.9692
3487	gomf_activin_receptor_activity	0.460663	-0.0172671	2.6982	0.0174186	0.0521725	-3.72741
3617	gobp_oocyte_construction	0.46063	-0.0246925	2.63144	0.0198387	0.0573003	-3.85137
1639	gomf_low_density_lipoprotein_particle_receptor_activity	0.460041	-0.00560628	3.94343	0.00149278	0.00951499	-1.32397
5081	gobp_general_adaptation_syndrome_behavioral_process	0.459645	-0.0372829	1.96313	0.069984	0.143894	-5.02037
3947	gomf_neurotrophin_binding	0.459645	-0.0530806	2.4742	0.0268906	0.0711747	-4.13917
3692	gocc_far_sin_stripak_complex	0.459503	-0.0497604	2.59766	0.0211843	0.0599437	-3.91371
2025	gomf_manganese_ion_binding	0.459467	-0.031488	3.6179	0.00283177	0.0146001	-1.95862
4862	gobp_reelin_mediated_signaling_pathway	0.45924	-0.0279369	2.0502	0.0597223	0.128326	-4.87738
2969	gomf_atp_activated_inward_rectifier_potassium_channel_activity	0.45922	0.0336061	2.99827	0.00965797	0.0339797	-3.16003
1048	gobp_regulation_of_epithelial_to_mesenchymal_transition	0.459186	-0.0115703	4.61748	0.000407495	0.00406212	-0.0273208
2563	gobp_striated_muscle_atrophy	0.459129	-0.068039	3.22515	0.00616381	0.0251242	-2.72304
367	gomf_camp_response_element_binding_protein_binding	0.458893	-0.0384938	6.13398	2.68431e-05	0.000764115	2.7052
1522	gobp_appendage_development	0.458817	-0.0534461	4.05558	0.00119925	0.00823163	-1.10609
950	gomf_protein_tyrosine_kinase_activity	0.458615	-0.0395078	4.73697	0.000325343	0.003571	0.198407
912	gocc_schaffer_collateral_ca1_synapse	0.458581	-0.0195333	4.79318	0.000292819	0.00335426	0.304063
4069	gobp_regulation_of_modification_of_postsynaptic_actin_cytoskeleton	0.458579	-0.0571108	2.41056	0.0303807	0.077986	-4.25377
3305	gobp_cellular_response_to_epinephrine_stimulus	0.458573	-0.0218656	2.81528	0.0138498	0.0437685	-3.50783
2999	gobp_vascular_associated_smooth_muscle_cell_migration	0.458288	-0.00618463	2.98176	0.00997821	0.034754	-3.19162
707	gocc_cortical_actin_cytoskeleton	0.458195	-0.0360597	5.11793	0.000160575	0.00237111	0.907323
1817	gobp_peripheral_nervous_system_axon_ensheathment	0.458148	-0.0212461	3.79951	0.00197965	0.0113822	-1.60428
1583	gobp_microvillus_assembly	0.457826	-0.0369182	3.99809	0.00134153	0.00885341	-1.21771
730	gobp_positive_regulation_of_exosomal_secretion	0.457753	-0.0035707	5.073	0.000174351	0.00249512	0.824629
916	gocc_lipid_droplet	0.457615	-0.0398528	4.78734	0.000296035	0.00337628	0.293106
3475	gobp_fas_signaling_pathway	0.457115	-0.0684947	2.70745	0.0171067	0.0514283	-3.71015
3774	gocc_sec61_translocon_complex	0.457065	-0.0520268	2.55666	0.0229357	0.0634894	-3.989
4547	gobp_regulation_of_centromere_complex_assembly	0.457059	-0.00810395	2.18418	0.0466089	0.107084	-4.65108
1792	gobp_embryonic_digit_morphogenesis	0.45702	-0.0631564	3.81676	0.00191368	0.0111564	-1.57066
1603	gobp_gland_morphogenesis	0.456609	-0.0424354	3.97805	0.00139507	0.00908743	-1.25665
1732	gobp_calcium_ion_import	0.45658	-0.0418186	3.86159	0.00175242	0.0105702	-1.4833
1863	gobp_negative_regulation_of_cyclin_dependent_protein_serine_threonine_kinase_activity	0.456524	-0.076259	3.74907	0.00218624	0.0122596	-1.70267
2804	gobp_cardioblast_differentiation	0.456515	-0.016779	3.08635	0.00811435	0.0302238	-2.99102
2685	gobp_platelet_dense_granule_organization	0.456164	-0.0529505	3.14441	0.00723325	0.0281437	-2.87915
2421	gobp_positive_regulation_of_biomineral_tissue_development	0.456114	-0.0295812	3.33777	0.00493057	0.0212762	-2.50452
1288	gomf_solute_inorganic_anion_antiporter_activity	0.456022	-0.0319004	4.30645	0.00073775	0.00598107	-0.621364
2335	gobp_regulation_of_protein_autoubiquitination	0.456017	-0.0608576	3.39244	0.00442425	0.0197945	-2.39819
2445	gobp_lymphangiogenesis	0.455983	-0.0231806	3.31603	0.00514769	0.021995	-2.54676
2881	gobp_gamma_aminobutyric_acid_secretion	0.455583	-0.0464313	3.04969	0.00872468	0.0316372	-3.06147
1348	gobp_pinocytosis	0.455501	-0.128943	4.21931	0.000872809	0.00675899	-0.789264
529	gobp_positive_regulation_of_sodium_ion_transport	0.45545	-0.0379899	5.57824	7.01659e-05	0.00138568	1.7395
4800	gobp_response_to_luteinizing_hormone	0.455434	-0.0269554	2.07915	0.0566283	0.123249	-4.82909
1289	gobp_positive_regulation_of_potassium_ion_transport	0.455399	-0.0239896	4.3063	0.000737972	0.00598107	-0.621665
2186	gobp_ventral_spinal_cord_interneuron_differentiation	0.455164	-0.0621916	3.49156	0.00363556	0.0173745	-2.20508
4538	gobp_negative_regulation_of_vascular_associated_smooth_muscle_cell_migration	0.454921	-0.0468895	2.18826	0.0462552	0.106485	-4.64407
629	gobp_dorsal_ventral_pattern_formation	0.454861	-0.0779776	5.33275	0.000108726	0.00180352	1.2992
2323	gocc_escrt_i_complex	0.454846	-0.0361932	3.39977	0.00436045	0.0196098	-2.38392
968	gobp_neuroblast_migration	0.454602	-0.0886018	4.71847	0.000336848	0.00363468	0.163553
4761	gobp_wybutosine_metabolic_process	0.454327	-0.203079	2.0957	0.0549277	0.120527	-4.80134
2768	gomf_secondary_active_sulfate_transmembrane_transporter_activity	0.454201	-0.0450755	3.10299	0.0078514	0.029632	-2.95898
2951	gomf_spectrin_binding	0.454116	-0.0597683	3.01243	0.0093916	0.0332477	-3.13293
1434	gobp_nerve_development	0.45407	-0.0781632	4.13891	0.00101988	0.00743005	-0.944632
3810	gobp_neuron_projection_maintenance	0.45386	-0.0268997	2.53863	0.0237496	0.0651106	-4.02199
2466	gobp_phosphatidylglycerol_acyl_chain_remodeling	0.453641	-0.0110388	3.30246	0.00528805	0.0224024	-2.57312
1982	gobp_central_nervous_system_neuron_development	0.453466	-0.0443162	3.65329	0.0026406	0.0139184	-1.88954
1599	gocc_trans_golgi_network_transport_vesicle_membrane	0.453456	-0.0179621	3.9843	0.00137813	0.00900397	-1.24449
528	gobp_response_to_progesterone	0.453405	-0.0143196	5.5806	6.9874e-05	0.00138252	1.7437
3595	gocc_microtubule_organizing_center_attachment_site	0.453368	-0.0184483	2.64508	0.019319	0.0561406	-3.82611
888	gobp_retina_development_in_camera_type_eye	0.453333	-0.0432333	4.82733	0.000274724	0.00322583	0.368071
4314	gocc_risc_loading_complex	0.453203	-0.0299751	2.29625	0.0377584	0.0914375	-4.45654
1124	gobp_lamellipodium_morphogenesis	0.453171	-0.0238561	4.52724	0.000483558	0.00449442	-0.198769
2212	gomf_tumor_necrosis_factor_receptor_binding	0.452883	-0.0244165	3.46783	0.00381042	0.0179961	-2.25133
798	gobp_embryonic_viscerocranium_morphogenesis	0.452617	-0.0735095	4.97041	0.00021061	0.00275515	0.634858
2322	gobp_cellular_response_to_cold	0.452568	-0.00953922	3.40281	0.00433423	0.0195003	-2.37799
2099	gobp_establishment_of_lymphocyte_polarity	0.452537	-0.0188456	3.55992	0.00317559	0.0158054	-2.07175
1255	gobp_autonomic_nervous_system_development	0.45247	-0.0382046	4.36391	0.000660623	0.00549923	-0.510991
3804	gomf_rna_polymerase_ii_ctd_heptapeptide_repeat_phosphatase_activity	0.452327	-0.0774102	2.54256	0.0235699	0.0647304	-4.01481
1506	gobp_receptor_localization_to_synapse	0.452317	-0.0451795	4.07113	0.00116348	0.00807097	-1.07593
5480	gocc_vacuolar_proton_transporting_v_type_atpase_v0_domain	0.452219	-0.0588841	1.78504	0.0961104	0.183224	-5.30166
2829	gobp_regulation_of_guanyl_nucleotide_exchange_factor_activity	0.452217	-0.0862635	3.07583	0.00828505	0.0305881	-3.01125
3345	gocc_microtubule_end	0.452156	-0.0480075	2.79545	0.0143994	0.0449718	-3.5452
3897	gobp_copii_coated_vesicle_cargo_loading	0.45214	-0.00222395	2.49758	0.0257072	0.0688989	-4.09677
1961	gobp_neuron_recognition	0.451973	-0.0457808	3.67093	0.00255029	0.0135864	-1.85513
2016	gobp_positive_regulation_of_golgi_to_plasma_membrane_protein_transport	0.451746	-0.253045	3.62519	0.00279127	0.0144645	-1.94439
1345	gobp_wnt_signaling_pathway	0.451474	-0.0538259	4.22323	0.000866222	0.00672819	-0.781702
2369	gobp_establishment_of_tissue_polarity	0.450906	-0.0446073	3.36336	0.0046867	0.0206601	-2.45476
3794	gobp_negative_regulation_of_cell_volume	0.450713	-0.0354164	2.54796	0.0233253	0.0642211	-4.00494
1925	gobp_regulation_of_metanephros_development	0.450676	0.0714333	3.70059	0.00240535	0.0130344	-1.79724
2102	gobp_lymph_vessel_development	0.450674	-0.00390537	3.55622	0.0031989	0.0158986	-2.07896
1720	gobp_positive_regulation_of_tissue_remodeling	0.450449	-0.0254556	3.87407	0.00171001	0.0103853	-1.45897
3748	gobp_positive_regulation_of_t_helper_1_cell_differentiation	0.450426	-0.0515674	2.56704	0.0224797	0.062659	-3.96999
642	gobp_neuroblast_division	0.450402	-0.0209275	5.29025	0.00011739	0.00191023	1.22214
1004	gobp_mesoderm_development	0.449913	-0.0422126	4.66624	0.000371649	0.00386714	0.0649728
4398	gobp_cranial_suture_morphogenesis	0.449677	-0.0344579	2.26346	0.0401692	0.0954178	-4.51392
5942	gobp_regulation_of_binding_of_sperm_to_zona_pellucida	0.449448	-0.0380232	1.60057	0.131973	0.23203	-5.57514
2506	gobp_lipid_droplet_formation	0.448882	-0.0577132	3.27291	0.00560715	0.0233751	-2.63049
4104	gobp_cranial_nerve_formation	0.448628	-0.0644887	2.39503	0.031296	0.0796494	-4.28156
1172	gomf_receptor_tyrosine_kinase_binding	0.448488	-0.0698977	4.46444	0.000545005	0.00485808	-0.31853
4465	gomf_calcium_dependent_protein_serine_threonine_phosphatase_activity	0.448339	0.00429399	2.22806	0.0429343	0.100456	-4.57545
1529	gobp_tube_formation	0.448306	-0.0338395	4.0497	0.00121306	0.00828828	-1.11749
1059	gobp_protoporphyrinogen_ix_metabolic_process	0.448284	-0.0545147	4.60129	0.000420174	0.00414264	-0.0580258
3338	gocc_calyx_of_held	0.448122	-0.0485875	2.8009	0.0142464	0.0445747	-3.53494
5265	gobp_preassembly_of_gpi_anchor_in_er_membrane	0.4481	-0.0651823	1.87885	0.081423	0.161562	-5.15547
822	gobp_regulation_of_postsynaptic_membrane_potential	0.447729	-0.0445384	4.94293	0.000221596	0.00281431	0.5838
1051	gocc_neuron_to_neuron_synapse	0.447651	-0.0586147	4.61392	0.000410252	0.00407756	-0.0340776
4289	gobp_cellular_response_to_hydroperoxide	0.447503	-0.0312982	2.30679	0.0370129	0.0901549	-4.43802
3107	gobp_negative_regulation_of_viral_transcription	0.447498	-0.0446331	2.93295	0.0109871	0.0369429	-3.28476
1127	gobp_pigment_granule_localization	0.447254	-0.0768953	4.52396	0.000486578	0.00450825	-0.205004
5630	gobp_anterograde_neuronal_dense_core_vesicle_transport	0.447173	-0.00124578	1.72833	0.106093	0.196847	-5.3878
1841	gocc_golgi_associated_vesicle_membrane	0.447163	-0.0322368	3.76974	0.00209905	0.0119113	-1.66234
4579	gobp_response_to_cell_cycle_checkpoint_signaling	0.44694	-0.0418285	2.17124	0.0477477	0.108937	-4.67325
6346	gomf_histone_h3k9_monomethyltransferase_activity	0.44691	-0.0333719	1.4425	0.17134	0.282043	-5.79305
1835	gomf_syntaxin_binding	0.446771	-0.0186285	3.77883	0.00206184	0.0117385	-1.64461
680	gobp_negative_regulation_of_nervous_system_development	0.446671	-0.0618749	5.18854	0.000141163	0.00216872	1.03679
4525	gobp_psychomotor_behavior	0.446576	-0.028476	2.19819	0.0454047	0.104827	-4.62701
1688	gobp_cerebellar_purkinje_cell_layer_development	0.446508	-0.028003	3.89788	0.00163204	0.0100999	-1.41261
1328	gobp_proximal_distal_pattern_formation	0.446242	-0.0597492	4.24294	0.000833852	0.00655494	-0.743678
1392	gobp_response_to_ph	0.446115	-0.0225332	4.17675	0.000947727	0.00711271	-0.871445
2213	gobp_bleb_assembly	0.445897	-0.0877927	3.46736	0.003814	0.0180049	-2.25226
2395	gobp_positive_regulation_of_excitatory_postsynaptic_potential	0.445405	-0.0435777	3.35076	0.00480523	0.0209604	-2.47927
3245	gobp_trachea_cartilage_development	0.445056	0.0106479	2.85059	0.0129215	0.0415996	-3.44112
4818	gocc_ubiquitin_conjugating_enzyme_complex	0.444703	-0.0322722	2.06754	0.0578509	0.12544	-4.8485
2628	gocc_cytoplasmic_side_of_endosome_membrane	0.444625	-0.0436042	3.18143	0.00672174	0.0267193	-2.80764
4617	gobp_heparin_biosynthetic_process	0.444497	-0.0363665	2.15455	0.0492543	0.111449	-4.70174
2284	gobp_vestibulocochlear_nerve_development	0.444368	-0.0545624	3.42566	0.00414239	0.0189473	-2.3335
1615	gomf_amino_acid_monoatomic_cation_symporter_activity	0.443955	-0.043453	3.96728	0.00142475	0.0092163	-1.27759
1310	gobp_amyloid_precursor_protein_metabolic_process	0.443895	-0.0437689	4.27225	0.000788004	0.00628418	-0.6872
1766	gobp_regulation_of_cardiac_conduction	0.443573	-0.013152	3.8411	0.00182433	0.0107921	-1.52322
689	gobp_protein_localization_to_postsynapse	0.443525	-0.0639198	5.1673	0.000146731	0.00222482	0.997911
1256	gobp_regulation_of_canonical_wnt_signaling_pathway	0.443398	-0.0497425	4.36206	0.000662968	0.00551435	-0.514533
3213	gobp_prepulse_inhibition	0.443221	-0.00260429	2.86814	0.012483	0.0405882	-3.40789
1244	gobp_vesicle_docking	0.443171	-0.0474848	4.37218	0.000650218	0.00546047	-0.495117
3083	gomf_mannosyl_oligosaccharide_mannosidase_activity	0.442674	-0.140644	2.94335	0.010764	0.0364703	-3.26494
1120	gocc_postsynaptic_specialization	0.442632	-0.0599176	4.5304	0.000480659	0.00448343	-0.192747
3025	gobp_lipoprotein_localization	0.442407	-0.0202774	2.97047	0.0102031	0.0352368	-3.21318
2548	gobp_negative_regulation_of_adenylate_cyclase_activating_adrenergic_receptor_signaling_pathway	0.442164	-0.0563438	3.23521	0.0060422	0.0247735	-2.70357
1718	gobp_retrograde_vesicle_mediated_transport_golgi_to_endoplasmic_reticulum	0.442156	-0.0471122	3.87537	0.00170567	0.010367	-1.45645
2174	gobp_non_proteinogenic_amino_acid_biosynthetic_process	0.442121	-0.0670104	3.50227	0.0035593	0.017104	-2.1842
4320	gobp_locomotion_involved_in_locomotory_behavior	0.442047	-0.0276898	2.29102	0.0381341	0.0922192	-4.46573
1085	gobp_polysaccharide_biosynthetic_process	0.441981	-0.0345991	4.56556	0.000449615	0.00432703	-0.125875
3470	gobp_positive_regulation_of_cell_maturation	0.441859	-0.0304204	2.70994	0.0170238	0.0512477	-3.70551
1622	gomf_ubiquitin_like_protein_reader_activity	0.441857	-0.0479501	3.96116	0.00144189	0.00928697	-1.28948
5099	gobp_observational_learning	0.441571	-0.0790981	1.95582	0.0709153	0.145294	-5.03223
685	gobp_positive_regulation_of_synaptic_transmission	0.441566	-0.0473527	5.17837	0.0001438	0.00219124	1.01819
5906	gomf_serotonin_receptor_activity	0.441228	0.079314	1.61685	0.128398	0.22712	-5.55181
2074	gobp_smad_protein_signal_transduction	0.441093	-0.0309274	3.58121	0.00304467	0.0153364	-2.03021
2396	gobp_neural_tube_development	0.440861	-0.0576371	3.35052	0.00480753	0.0209617	-2.47974
3102	gobp_outer_ear_morphogenesis	0.440705	-0.101982	2.93569	0.0109279	0.0368033	-3.27954
1554	gocc_golgi_associated_vesicle	0.440516	-0.0469537	4.02347	0.0012767	0.00858281	-1.16841
1574	gocc_postsynaptic_density_membrane	0.440312	-0.0517726	4.00716	0.00131799	0.0087478	-1.20009
5640	gobp_response_to_corticotropin_releasing_hormone	0.440184	-0.0113873	1.7234	0.107001	0.198198	-5.39519
1665	gobp_negative_regulation_of_inclusion_body_assembly	0.440142	-0.0438239	3.91922	0.00156523	0.00982098	-1.37108
3746	gocc_pi_body	0.439791	-0.0436381	2.56817	0.0224307	0.0625556	-3.96792
4591	gobp_aminophospholipid_transport	0.439524	-0.0250963	2.16559	0.048253	0.109802	-4.68291
1920	gobp_negative_regulation_of_glucose_import	0.439465	-0.0513253	3.70448	0.002387	0.012988	-1.78966
5230	gomf_sodium_ion_binding	0.439439	-0.044669	1.89708	0.0788145	0.157433	-5.12654
4031	gobp_extracellular_matrix_cell_signaling	0.439415	-0.029049	2.4329	0.0291091	0.0754409	-4.21367
1116	gobp_jnk_cascade	0.439409	-0.0455096	4.5331	0.000478201	0.00447283	-0.187614
1978	gobp_negative_regulation_of_protein_localization_to_cell_periphery	0.439385	-0.0269693	3.65559	0.00262865	0.0138783	-1.88506
1161	gobp_negative_regulation_of_cell_projection_organization	0.439075	-0.0589089	4.47777	0.000531317	0.00477437	-0.293071
3906	gomf_voltage_gated_potassium_channel_activity_involved_in_ventricular_cardiac_muscle_cell_action_potential_repolarization	0.438981	-0.0284307	2.49299	0.0259354	0.0693669	-4.1051
1178	gobp_astrocyte_differentiation	0.438973	-0.0527441	4.4582	0.000551532	0.00489122	-0.330446
1320	gomf_low_density_lipoprotein_particle_receptor_binding	0.438841	-0.041124	4.26145	0.000804588	0.00636783	-0.708002
1773	gobp_negative_regulation_of_mirna_metabolic_process	0.438837	-0.0415564	3.83686	0.00183957	0.0108393	-1.53147
6405	gobp_centriole_centriole_cohesion	0.438352	-0.052202	1.4242	0.176475	0.287843	-5.81721
1425	gobp_negative_regulation_of_neuron_differentiation	0.438338	-0.0619874	4.14666	0.00100465	0.00736532	-0.929628
935	gobp_response_to_bmp	0.438075	-0.044503	4.76028	0.000311424	0.00347693	0.242266
1648	gomf_bicarbonate_transmembrane_transporter_activity	0.437942	-0.0394845	3.93504	0.00151748	0.0096155	-1.34029
2569	gobp_diol_metabolic_process	0.437748	-0.0594682	3.22288	0.0061916	0.0251676	-2.72744
2199	gobp_specification_of_animal_organ_identity	0.437728	-0.0548098	3.47862	0.00372994	0.0177202	-2.23032
5038	gobp_positive_regulation_of_actin_nucleation	0.437562	-0.0535665	1.98042	0.0678264	0.140647	-4.99225
1931	gomf_proline_rich_region_binding	0.437518	-0.0257653	3.69877	0.00241399	0.0130601	-1.80079
1334	gobp_inorganic_anion_transmembrane_transport	0.437516	-0.0353196	4.23687	0.000843678	0.00660417	-0.755375
3301	gobp_regulation_of_cilium_assembly	0.437427	-0.0615002	2.81604	0.0138291	0.0437664	-3.5064
1357	gobp_modification_of_synaptic_structure	0.437394	-0.100901	4.21085	0.000887193	0.00682839	-0.80558
740	gobp_striated_muscle_adaptation	0.437327	-0.0504689	5.05642	0.000179742	0.00253561	0.794033
1693	gobp_muscle_hypertrophy_in_response_to_stress	0.437306	-0.0321822	3.8923	0.00164996	0.0101814	-1.42347
3660	gobp_regulation_of_ketone_biosynthetic_process	0.437196	-0.0391872	2.6138	0.0205306	0.0586021	-3.88396
2056	gobp_establishment_of_epithelial_cell_polarity	0.436927	-0.0411467	3.59984	0.00293461	0.0149114	-1.99386
1083	gobp_negative_regulation_of_wnt_signaling_pathway	0.436874	-0.057462	4.56626	0.000449018	0.00432703	-0.124544
3139	gomf_glycerophospholipid_flippase_activity	0.436412	-0.0292049	2.91533	0.0113754	0.0378588	-3.3183
3319	gobp_positive_regulation_of_chondrocyte_differentiation	0.436406	-0.039798	2.80657	0.0140888	0.0443463	-3.52426
4373	gocc_nmda_selective_glutamate_receptor_complex	0.436362	-0.0383553	2.27369	0.0394025	0.0941317	-4.49607
1000	gobp_dopaminergic_neuron_differentiation	0.436277	-0.0351055	4.67539	0.0003653	0.00381629	0.0822473
3223	gobp_positive_regulation_of_natural_killer_cell_differentiation	0.436209	-0.0677429	2.86341	0.0125999	0.0408413	-3.41687
2211	gobp_modulation_of_excitatory_postsynaptic_potential	0.435842	-0.0415827	3.46853	0.00380521	0.0179797	-2.24999
2704	gobp_endochondral_bone_morphogenesis	0.435753	-0.0395913	3.13408	0.00738276	0.0285235	-2.89908
2517	gomf_phosphatidylinositol_5_phosphate_binding	0.435717	-0.0363727	3.26264	0.00572237	0.0237437	-2.65039
889	gocc_endosome_membrane	0.435672	-0.0732208	4.82718	0.000274798	0.00322583	0.3678
4998	gobp_protein_o_linked_fucosylation	0.435613	-0.0821037	1.99652	0.065872	0.137688	-4.96594
5335	gobp_protein_rna_complex_disassembly	0.435381	-0.00876431	1.8473	0.0861202	0.16861	-5.20513
3178	gomf_cyclic_nucleotide_dependent_protein_kinase_activity	0.435377	-0.146246	2.89505	0.011839	0.0389183	-3.35684
4339	gobp_regulation_of_translational_initiation_by_eif2_alpha_phosphorylation	0.43477	-0.0225361	2.28491	0.0385762	0.0928797	-4.47643
1690	gobp_dermatan_sulfate_proteoglycan_metabolic_process	0.434743	-0.0671316	3.89581	0.00163868	0.0101297	-1.41665
2148	gobp_negative_regulation_of_ras_protein_signal_transduction	0.434646	-0.0861611	3.51797	0.0034504	0.0167814	-2.15359
3131	gobp_positive_regulation_of_myoblast_proliferation	0.434314	-0.0456573	2.92067	0.0112563	0.0375582	-3.30814
3745	gobp_parkin_mediated_stimulation_of_mitophagy_in_response_to_mitochondrial_depolarization	0.434159	-0.0530005	2.56828	0.0224259	0.0625556	-3.96772
5068	gobp_type_iii_interferon_production	0.434139	-0.0878534	1.96907	0.0692361	0.142721	-5.01073
3216	gobp_negative_regulation_of_satellite_cell_differentiation	0.434014	-0.0373682	2.86493	0.0125621	0.0408056	-3.41397
2232	gobp_positive_regulation_of_protein_localization_to_plasma_membrane	0.43392	-0.0402401	3.45279	0.0039257	0.0183744	-2.28066
1029	gobp_cardiac_muscle_cell_action_potential_involved_in_contraction	0.433845	-0.0503579	4.63825	0.00039181	0.00397788	0.0120177
5245	gomf_guanylate_cyclase_regulator_activity	0.433749	0.00425577	1.8889	0.0799753	0.159295	-5.13954
899	gobp_detection_of_mechanical_stimulus	0.433735	-0.0577275	4.81309	0.000282126	0.00327849	0.341392
3180	gobp_photoperiodism	0.433727	-0.0405187	2.89444	0.0118532	0.0389403	-3.35799
4326	gobp_blood_coagulation_intrinsic_pathway	0.433685	-0.0679861	2.28824	0.0383348	0.0925607	-4.4706
904	gobp_energy_homeostasis	0.433673	-0.0423023	4.80542	0.000286194	0.00330738	0.327024
3009	gomf_phosphatidylinositol_3_kinase_binding	0.432934	-0.0700783	2.97648	0.0100828	0.0350065	-3.20171
5731	gobp_regulation_of_protein_localization_to_cilium	0.432828	-0.0398956	1.69012	0.113322	0.206574	-5.44481
1825	gobp_positive_regulation_of_canonical_wnt_signaling_pathway	0.432827	-0.05097	3.78948	0.00201911	0.0115582	-1.62385
1027	gobp_somite_development	0.432813	-0.0351556	4.64016	0.000390397	0.00397125	0.0156387
1364	gobp_cardiac_muscle_tissue_morphogenesis	0.432659	-0.0261231	4.20718	0.000893526	0.0068436	-0.812679
4939	gobp_regulation_of_vascular_associated_smooth_muscle_cell_dedifferentiation	0.432517	0.0250251	2.02292	0.0627788	0.13279	-4.92255
3172	gobp_negative_regulation_of_cartilage_development	0.432472	-0.0498329	2.89839	0.0117613	0.0387333	-3.35049
3247	gobp_positive_regulation_of_cysteine_type_endopeptidase_activity_involved_in_apoptotic_signaling_pathway	0.432268	-0.0270782	2.85009	0.0129342	0.041615	-3.44207
3611	gobp_self_proteolysis	0.432085	-0.0386112	2.63659	0.0196408	0.0568228	-3.84183
1466	gobp_response_to_dietary_excess	0.431769	-0.03146	4.10986	0.00107906	0.00768961	-1.00087
945	gobp_regulation_of_jnk_cascade	0.431602	-0.0454228	4.74208	0.000322241	0.00356238	0.208015
1416	gobp_morphogenesis_of_embryonic_epithelium	0.431552	-0.0510453	4.15075	0.000996712	0.00734817	-0.921716
2112	gobp_response_to_hydroperoxide	0.431532	-0.0262282	3.54726	0.0032561	0.0161009	-2.09645
3151	gobp_glutamatergic_neuron_differentiation	0.431515	-0.0236344	2.90824	0.0115355	0.0382393	-3.33178
1544	gobp_response_to_nicotine	0.431515	-0.0341959	4.03317	0.00125279	0.00847659	-1.14958
4495	gomf_phosphatidylinositol_3_kinase_regulatory_subunit_binding	0.431341	-0.0408518	2.21296	0.0441671	0.102639	-4.60156
3366	gobp_regulation_of_cdc42_protein_signal_transduction	0.431264	-0.0355112	2.77863	0.0148825	0.0461851	-3.57685
3161	gobp_glucosamine_containing_compound_metabolic_process	0.431163	-0.111964	2.90261	0.0116641	0.0385493	-3.34248
6187	gobp_cellular_response_to_uv_c	0.430923	-0.0884954	1.50871	0.153788	0.259652	-5.70373
1082	gobp_negative_regulation_of_jnk_cascade	0.430906	-0.0487948	4.56772	0.000447769	0.00432333	-0.121754
978	gobp_locomotory_behavior	0.430904	-0.0482334	4.70582	0.000344956	0.00368482	0.139702
2508	gobp_rhythmic_behavior	0.430824	-0.0514143	3.26973	0.00564253	0.0235038	-2.63664
1869	gobp_cardiac_myofibril_assembly	0.430757	0.00452549	3.74202	0.00221679	0.012391	-1.71641
796	gobp_axis_specification	0.430754	-0.0334052	4.97349	0.000209415	0.00274844	0.640572
3556	gobp_regulation_of_nucleotide_binding_oligomerization_domain_containing_2_signaling_pathway	0.43069	-0.117089	2.66451	0.0186017	0.0546459	-3.79008
4025	gomf_copper_ion_transmembrane_transporter_activity	0.430475	-0.0385488	2.43514	0.0289846	0.0752303	-4.20965
3751	gobp_negative_regulation_of_ruffle_assembly	0.430334	-0.0218979	2.56562	0.0225416	0.062781	-3.97259
2401	gomf_ionotropic_glutamate_receptor_binding	0.430231	-0.0173931	3.34704	0.00484084	0.021063	-2.48651
2658	gobp_phenol_containing_compound_catabolic_process	0.430027	-0.126069	3.16224	0.00698217	0.0274374	-2.84472
5150	gobp_manganese_ion_transport	0.429976	-0.0310572	1.93529	0.07359	0.149259	-5.06537
3478	gobp_lens_morphogenesis_in_camera_type_eye	0.429748	-0.0522108	2.70577	0.0171632	0.0515536	-3.7133
1099	gobp_glucose_import	0.42973	-0.0792949	4.54804	0.000464813	0.00441561	-0.159174
3138	gomf_p_type_transmembrane_transporter_activity	0.429617	-0.0280766	2.91539	0.011374	0.0378588	-3.31818
1524	gobp_regulation_of_protein_localization_to_membrane	0.429575	-0.0493232	4.05285	0.00120564	0.00826463	-1.11138
2912	gocc_dendrite_cytoplasm	0.429418	-0.0264179	3.03104	0.00905244	0.0324763	-3.09726
2475	gobp_nephron_tubule_formation	0.429401	-0.0324391	3.29733	0.00534215	0.0225435	-2.58309
4503	gobp_prostate_glandular_acinus_morphogenesis	0.429373	-0.0238047	2.20746	0.0446245	0.103514	-4.61105
934	gobp_regulation_of_receptor_mediated_endocytosis	0.429337	-0.0275849	4.7621	0.000310363	0.00347148	0.245688
1431	gobp_heart_valve_formation	0.429217	-0.0229283	4.14139	0.00101499	0.0074099	-0.939835
3033	gobp_cgmp_biosynthetic_process	0.429183	-0.00905765	2.96827	0.0102475	0.0352969	-3.21739
3352	gomf_zinc_ion_transmembrane_transporter_activity	0.429049	-0.0225042	2.7899	0.0145573	0.0453699	-3.55566
1220	gobp_regulation_of_synaptic_vesicle_recycling	0.428962	-0.0674722	4.41461	0.000599456	0.00513321	-0.413818
870	gomf_calcium_ion_transmembrane_transporter_activity	0.428961	-0.0370091	4.87115	0.000253179	0.00304019	0.450035
1333	gobp_columnar_cuboidal_epithelial_cell_maturation	0.428299	-0.0437964	4.23723	0.000843103	0.00660417	-0.754694
2215	gobp_membrane_depolarization_during_action_potential	0.427979	-0.0316933	3.46481	0.00383331	0.0180797	-2.25723
2036	gobp_lung_morphogenesis	0.427589	-0.0272956	3.61318	0.0028583	0.0146603	-1.96783
1331	gobp_heart_formation	0.427501	-0.0293371	4.24035	0.000838033	0.00657771	-0.748672
1322	gobp_metanephros_morphogenesis	0.427478	-0.0218202	4.26003	0.000806797	0.00637565	-0.71074
3318	gobp_epithelial_cell_proliferation_involved_in_prostate_gland_development	0.427135	-0.0400359	2.80881	0.0140269	0.044165	-3.52004
4705	gomf_trna_uridine_methyltransferase_activity	0.427037	-0.0573301	2.1187	0.0526423	0.116887	-4.76259
4489	gobp_heparin_metabolic_process	0.427027	-0.0359165	2.21563	0.043947	0.102275	-4.59695
2656	gobp_regulation_of_presynapse_organization	0.426991	-0.043984	3.16257	0.0069776	0.0274374	-2.84408
3375	gobp_hypotonic_response	0.426802	-0.0454088	2.7714	0.0150948	0.0467245	-3.59043
4485	gobp_peptidyl_lysine_deacetylation	0.426642	-0.0737862	2.21672	0.0438571	0.102157	-4.59506
5499	gobp_somatic_motor_neuron_differentiation	0.426227	-0.035774	1.77828	0.097255	0.184761	-5.31202
1468	gobp_multicellular_organismal_level_iron_ion_homeostasis	0.425945	-0.0458872	4.10803	0.00108292	0.00770656	-1.00442
4941	gobp_axonogenesis_involved_in_innervation	0.425788	-0.0332239	2.02217	0.0628643	0.132917	-4.92378
1725	gobp_embryonic_camera_type_eye_morphogenesis	0.425755	-0.0379804	3.86757	0.00173196	0.0104892	-1.47164
1185	gobp_neuron_fate_commitment	0.425512	-0.0514248	4.4521	0.000557996	0.00491931	-0.342106
1641	gobp_gamma_aminobutyric_acid_metabolic_process	0.425436	-0.0745989	3.94195	0.00149711	0.00952551	-1.32685
4478	gomf_gamma_aminobutyric_acid_transmembrane_transporter_activity	0.4254	-0.0750563	2.2183	0.0437274	0.102014	-4.59233
4049	gobp_regulation_of_eating_behavior	0.425335	0.00246834	2.42169	0.0297409	0.0767359	-4.23382
975	gobp_epithelial_tube_morphogenesis	0.425274	-0.0424483	4.71264	0.000340563	0.00364909	0.152553
1354	gobp_cell_fate_commitment_involved_in_formation_of_primary_germ_layer	0.425239	-0.0345134	4.21246	0.000884441	0.00681739	-0.802479
2414	gobp_dendritic_spine_development	0.425194	-0.0554943	3.34155	0.00489382	0.0211763	-2.49719
1440	gobp_stress_fiber_assembly	0.425106	-0.013545	4.13399	0.00102967	0.0074701	-0.954155
4794	gobp_regulation_of_gamma_delta_t_cell_differentiation	0.42499	-0.0545119	2.08033	0.0565062	0.123119	-4.82713
1608	gocc_gaba_ergic_synapse	0.424931	-0.0500312	3.97387	0.00140651	0.00913696	-1.26477
5654	gobp_membrane_tubulation	0.424904	-0.0480614	1.71756	0.108089	0.199685	-5.40396
2197	gobp_dendrite_development	0.424902	-0.0477876	3.48286	0.00369875	0.017588	-2.22205
4612	gomf_hydroperoxy_icosatetraenoate_dehydratase_activity	0.42486	-0.0181363	2.15571	0.0491483	0.111317	-4.69976
5391	gomf_fatty_acid_omega_hydroxylase_activity	0.424739	-0.202959	1.82189	0.09008	0.174562	-5.24477
2811	gobp_protein_import	0.424732	-0.0412976	3.0837	0.00815692	0.030315	-2.9961
3844	gobp_erbb2_egfr_signaling_pathway	0.424729	-0.0195997	2.52665	0.0243056	0.0660564	-4.04386
4013	gobp_regulation_of_translational_initiation_in_response_to_stress	0.424669	-0.0348213	2.44085	0.0286691	0.0746339	-4.19938
1420	gobp_regulation_of_ras_protein_signal_transduction	0.424557	-0.0559449	4.14966	0.000998829	0.00734843	-0.923832
2464	gobp_negative_regulation_of_epidermis_development	0.424523	-0.0443528	3.30312	0.00528116	0.0223883	-2.57184
1904	gobp_detection_of_visible_light	0.424502	-0.00730072	3.71607	0.00233305	0.0128012	-1.76703
1285	gobp_negative_regulation_of_protein_localization_to_membrane	0.423964	-0.037499	4.31025	0.000732383	0.00595425	-0.614068
2140	gobp_positive_regulation_of_amyloid_precursor_protein_catabolic_process	0.423848	-0.0202283	3.52223	0.00342142	0.016701	-2.14527
2512	gobp_cell_cell_junction_maintenance	0.423659	-0.0175545	3.26476	0.00569847	0.0236916	-2.64629
932	gobp_vasculogenesis	0.423565	-0.0121689	4.76733	0.000307341	0.00344506	0.255502
2470	gobp_nucleotide_sugar_transmembrane_transport	0.423484	-0.0610949	3.30005	0.00531336	0.0224732	-2.5778
1012	gobp_mammary_gland_epithelium_development	0.423446	-0.0218224	4.65626	0.000378716	0.00390953	0.0460895
5557	gobp_cellular_response_to_l_leucine	0.423357	-0.0327541	1.75705	0.100928	0.189731	-5.34439
1101	gobp_negative_regulation_of_canonical_wnt_signaling_pathway	0.423318	-0.0600207	4.54674	0.000465962	0.00441561	-0.161647
1896	gobp_cartilage_development	0.423179	-0.0406274	3.72138	0.00230879	0.0127215	-1.75668
1196	gobp_mesenchyme_morphogenesis	0.423088	-0.0216741	4.44059	0.000570398	0.00498181	-0.364103
5581	gomf_histone_h4k16_acetyltransferase_activity	0.423055	-0.0735585	1.74707	0.102697	0.192237	-5.35952
1428	gobp_lens_development_in_camera_type_eye	0.422749	-0.0207967	4.14473	0.00100844	0.00737242	-0.933379
853	gobp_hindbrain_development	0.422696	-0.0746198	4.90378	0.00023828	0.00291831	0.510916
3440	gobp_intracellular_monoatomic_anion_homeostasis	0.42264	0.0127558	2.72777	0.0164408	0.0499294	-3.67221
927	gobp_glucan_metabolic_process	0.422464	-0.0686392	4.77086	0.000305312	0.00343932	0.262147
2837	gomf_protein_tyrosine_kinase_activator_activity	0.422427	-0.0231343	3.07179	0.00835143	0.0307534	-3.01901
3954	gobp_regulation_of_establishment_of_planar_polarity	0.422356	-0.0284477	2.47161	0.0270247	0.071403	-4.14385
5222	gomf_oxo_acid_lyase_activity	0.422325	-0.176526	1.90361	0.0778984	0.155842	-5.11613
3000	gobp_natural_killer_cell_proliferation	0.422322	-0.0392509	2.98166	0.00998009	0.034754	-3.1918
2159	gobp_vascular_associated_smooth_muscle_cell_development	0.422275	-0.082	3.51101	0.00349826	0.0169274	-2.16716
1590	gobp_positive_regulation_of_toll_like_receptor_3_signaling_pathway	0.422265	-0.0508015	3.9912	0.00135969	0.00893373	-1.23109
1290	gobp_establishment_or_maintenance_of_cell_polarity	0.422178	-0.022657	4.30544	0.000739194	0.00598633	-0.623318
2954	gobp_positive_regulation_of_cell_migration_involved_in_sprouting_angiogenesis	0.422143	0.0181632	3.008	0.00947425	0.0334764	-3.14142
5470	gobp_calcium_ion_import_into_sarcoplasmic_reticulum	0.421948	-0.0406782	1.79024	0.0952391	0.181894	-5.29369
2596	gobp_establishment_of_planar_polarity_involved_in_neural_tube_closure	0.421803	-0.0399075	3.2047	0.00641879	0.0258275	-2.76263
4515	gocc_smc5_smc6_complex	0.421781	-0.0784116	2.20273	0.0450214	0.104172	-4.6192
3557	gobp_epithelial_cell_proliferation_involved_in_salivary_gland_morphogenesis	0.421717	0.0216958	2.66434	0.0186079	0.0546459	-3.7904
2038	gobp_face_morphogenesis	0.421646	-0.0218156	3.6118	0.0028661	0.0146919	-1.97053
2009	gobp_lysosomal_transport	0.421576	-0.0517963	3.63462	0.00273978	0.0142468	-1.92599
3363	gobp_response_to_glycoprotein	0.421252	-0.105122	2.78184	0.014789	0.0459412	-3.57081
4672	gobp_negative_regulation_of_stem_cell_proliferation	0.42119	-0.076369	2.13255	0.0513081	0.114709	-4.73913
4344	gobp_innervation	0.420931	-0.0501528	2.28206	0.0387848	0.0932714	-4.48143
2233	gobp_receptor_metabolic_process	0.420771	-0.0307986	3.4525	0.00392795	0.0183768	-2.28123
2742	gobp_negative_regulation_of_response_to_endoplasmic_reticulum_stress	0.420213	-0.0577092	3.11466	0.00767204	0.0292304	-2.9365
2081	gocc_filamentous_actin	0.420206	-0.0475549	3.57651	0.0030731	0.0154275	-2.03938
1390	gobp_pancreas_development	0.419949	-0.0511239	4.17809	0.000945277	0.00710454	-0.868863
2429	gobp_vesicle_cytoskeletal_trafficking	0.419929	-0.0939989	3.32908	0.00501629	0.0215748	-2.52142
2929	gobp_positive_regulation_of_cell_substrate_junction_organization	0.419829	-0.0204258	3.02044	0.00924404	0.0329711	-3.11757
3194	gobp_dentinogenesis	0.419779	0.00796387	2.88295	0.0121245	0.0396557	-3.37981
3919	gobp_regulation_of_potassium_ion_export_across_plasma_membrane	0.419755	-0.00165055	2.48822	0.0261749	0.0697752	-4.11376
2495	gobp_negative_regulation_of_small_gtpase_mediated_signal_transduction	0.419466	-0.0752175	3.28451	0.00547967	0.0229443	-2.60798
3914	gobp_regulation_of_myoblast_proliferation	0.419391	-0.0268136	2.49092	0.026039	0.0695016	-4.10886
2143	gobp_heart_growth	0.419356	-0.00872092	3.52145	0.00342668	0.016701	-2.14679
4297	gobp_regulation_of_tooth_mineralization	0.419194	-0.00610825	2.30361	0.0372368	0.0905312	-4.44363
4476	gobp_cellular_response_to_progesterone_stimulus	0.418912	-0.0231269	2.21927	0.0436481	0.101862	-4.59066
4899	gobp_positive_regulation_of_cd8_positive_alpha_beta_t_cell_differentiation	0.418818	-0.00420912	2.0395	0.0609041	0.129831	-4.89513
3753	gomf_pyrimidine_nucleotide_sugar_transmembrane_transporter_activity	0.418665	-0.0431494	2.56495	0.0225708	0.0628291	-3.97382
1682	gocc_voltage_gated_calcium_channel_complex	0.418372	-0.0344082	3.90024	0.0016245	0.0100846	-1.40802
5718	gobp_renal_albumin_absorption	0.418343	-0.0578823	1.69429	0.112513	0.205566	-5.43864
2866	gobp_negative_regulation_of_autophagy	0.418337	-0.0447219	3.05508	0.00863223	0.0314657	-3.05113
1458	gomf_cargo_adaptor_activity	0.418263	-0.0267223	4.11887	0.00106035	0.00759771	-0.983429
3830	gobp_negative_regulation_of_platelet_aggregation	0.418251	0.0206865	2.53094	0.0241051	0.0657509	-4.03603
931	gomf_inorganic_anion_transmembrane_transporter_activity	0.418215	-0.031817	4.76879	0.000306501	0.00343932	0.25825
1140	gobp_actin_filament_bundle_organization	0.418119	-0.0235468	4.50679	0.000502738	0.0046071	-0.237719
1886	gobp_endosomal_transport	0.417916	-0.067688	3.7302	0.002269	0.0125685	-1.73947
2621	gobp_negative_regulation_of_interleukin_13_production	0.417866	0.0255817	3.18752	0.00664105	0.0264705	-2.79586
3068	gobp_reticulophagy	0.417582	-0.0592344	2.94921	0.0106403	0.0362318	-3.25377
4197	gobp_cellular_response_to_manganese_ion	0.417526	0.00142707	2.35948	0.0334902	0.0833624	-4.34489
1678	gobp_cell_morphogenesis_involved_in_neuron_differentiation	0.417467	-0.0475973	3.90563	0.00160744	0.0100077	-1.39753
3324	gobp_positive_regulation_of_metallopeptidase_activity	0.417434	0.0109477	2.80446	0.0141471	0.0444628	-3.52823
1181	gobp_cognition	0.417273	-0.0492304	4.45417	0.000555797	0.00491153	-0.338154
5163	gobp_negative_regulation_of_toll_like_receptor_4_signaling_pathway	0.417128	-0.0224866	1.93139	0.0741081	0.149953	-5.07164
4397	gobp_cortisol_biosynthetic_process	0.416916	-0.0131833	2.26456	0.0400865	0.0952432	-4.51202
1384	gobp_vesicle_mediated_transport_in_synapse	0.416443	-0.0403421	4.18687	0.000929334	0.00701356	-0.851891
5184	gobp_regulation_of_neuromuscular_junction_development	0.416195	-0.0552037	1.91822	0.0758842	0.152925	-5.09278
4701	gomf_nfat_protein_binding	0.416036	-0.0617113	2.11991	0.0525246	0.116725	-4.76054
1530	gobp_peripheral_nervous_system_development	0.415939	-0.024098	4.04677	0.00122002	0.00833041	-1.12319
1776	gobp_photoreceptor_cell_differentiation	0.415572	-0.0333933	3.83427	0.00184895	0.0108761	-1.53652
5605	gobp_fructose_metabolic_process	0.41551	-0.0731797	1.73925	0.104102	0.194032	-5.37134
781	gobp_cell_differentiation_involved_in_kidney_development	0.415226	-0.0412134	5.00275	0.000198406	0.00265396	0.694807
4892	gobp_cellular_lipid_biosynthetic_process	0.415148	-0.0503342	2.04023	0.0608232	0.129831	-4.89393
3825	gobp_lymphocyte_anergy	0.414989	-0.0377608	2.53402	0.0239621	0.0654463	-4.03041
3560	gobp_positive_regulation_of_toll_like_receptor_2_signaling_pathway	0.414738	-0.0383437	2.66272	0.0186666	0.0547782	-3.7934
4208	gobp_autophagy_of_peroxisome	0.414717	-0.0330171	2.35466	0.0337991	0.0839006	-4.35346
4043	gobp_response_to_water	0.414335	-0.0498239	2.42387	0.029617	0.076513	-4.2299
3091	gobp_regulation_of_pre_mirna_processing	0.41426	-0.0671446	2.9407	0.0108203	0.0365607	-3.26998
3876	gobp_protein_targeting_to_lysosome	0.414075	-0.0493532	2.50875	0.0251598	0.0678005	-4.07647
3040	gobp_brain_derived_neurotrophic_factor_receptor_signaling_pathway	0.414052	-0.028821	2.96485	0.0103168	0.0354539	-3.22391
2967	gobp_nose_development	0.414032	-0.0514455	3.00011	0.00962297	0.0338831	-3.15651
1611	gocc_presynaptic_membrane	0.413765	-0.0415116	3.97206	0.00141148	0.00915318	-1.26828
911	gobp_renal_filtration	0.413698	-0.085597	4.79371	0.000292528	0.00335426	0.30506
1159	gocc_cortical_cytoskeleton	0.41368	-0.0422415	4.4794	0.000529677	0.00477437	-0.289976
2924	gobp_spinal_cord_motor_neuron_differentiation	0.413477	-0.0704542	3.02523	0.00915705	0.0327121	-3.1084
1709	gobp_regulation_of_glucose_import	0.413456	-0.0723786	3.88119	0.0016863	0.0103	-1.44511
5546	gomf_ankyrin_repeat_binding	0.413387	-0.0734716	1.76172	0.100109	0.188576	-5.33729
1170	gobp_long_term_memory	0.413269	-0.0486023	4.46857	0.000540723	0.00482815	-0.310635
1107	gobp_sphingolipid_metabolic_process	0.41319	-0.0482668	4.54398	0.000468411	0.00442049	-0.166896
2120	gobp_maintenance_of_lens_transparency	0.413107	-0.0330215	3.54241	0.00328751	0.0161993	-2.10591
4989	gobp_negative_regulation_of_t_cell_mediated_immune_response_to_tumor_cell	0.412917	-0.0535182	1.99952	0.0655131	0.137185	-4.96102
2896	gobp_common_bile_duct_development	0.412829	-0.0878003	3.03968	0.00889907	0.0321024	-3.08068
1403	gobp_memory	0.412823	-0.0528026	4.16322	0.000972907	0.00724445	-0.897604
1179	gobp_somitogenesis	0.412698	-0.0370332	4.45723	0.000552555	0.00489614	-0.3323
1935	gobp_organ_growth	0.412664	-0.00919898	3.6933	0.00244021	0.0131746	-1.81148
2327	gobp_positive_regulation_of_platelet_derived_growth_factor_receptor_signaling_pathway	0.41265	0.0108209	3.39633	0.00439027	0.01971	-2.39061
5556	gobp_regulation_of_neutrophil_activation	0.412148	0.0217232	1.75743	0.100861	0.18965	-5.34381
2185	gobp_regulation_of_synaptic_vesicle_endocytosis	0.411892	-0.043828	3.4921	0.00363169	0.0173639	-2.20403
1501	gobp_regulation_of_calcineurin_mediated_signaling	0.41184	-0.0104467	4.07562	0.00115337	0.00801962	-1.06723
1346	gomf_abc_type_transporter_activity	0.411689	-0.0228509	4.2225	0.000867445	0.00673269	-0.78311
4278	gobp_phototransduction_visible_light	0.411665	-0.0304895	2.31016	0.036778	0.089813	-4.43211
3870	gobp_response_to_lectin	0.411517	-0.0679551	2.51337	0.0249365	0.0673155	-4.06805
3255	gocc_nuclear_envelope_lumen	0.411513	-0.0827008	2.84418	0.0130854	0.041998	-3.45326
2237	gobp_cellular_response_to_alkaloid	0.411409	-0.0153192	3.45071	0.00394188	0.018409	-2.28471
864	gobp_adult_locomotory_behavior	0.411334	-0.0609175	4.87783	0.00025005	0.00302347	0.462516
3447	gobp_signal_complex_assembly	0.411249	-0.0279892	2.72455	0.0165447	0.0501428	-3.67823
1983	gobp_endosome_to_lysosome_transport	0.411144	-0.042581	3.65278	0.00264325	0.0139223	-1.89054
4251	gomf_tau_protein_kinase_activity	0.411109	-0.0263555	2.33083	0.0353643	0.0869091	-4.39564
849	gobp_polysaccharide_metabolic_process	0.410937	-0.0640938	4.9076	0.000236598	0.00291085	0.51803
1781	gobp_lymph_node_development	0.41086	-0.0654454	3.82825	0.00187095	0.0109746	-1.54826
2240	gobp_positive_regulation_of_membrane_protein_ectodomain_proteolysis	0.410694	-0.022319	3.44884	0.00395654	0.0184527	-2.28836
2347	gobp_circadian_rhythm	0.410626	-0.0397994	3.37694	0.00456228	0.0203077	-2.42835
917	gocc_clathrin_coated_endocytic_vesicle_membrane	0.410538	-0.0973222	4.78516	0.000297246	0.0033864	0.289008
1594	gobp_semi_lunar_valve_development	0.41051	-0.0308279	3.9859	0.00137383	0.00899677	-1.24139
2210	gocc_tight_junction	0.410349	-0.0386064	3.4697	0.00379635	0.0179459	-2.24769
3020	gobp_response_to_magnesium_ion	0.410339	-0.0541813	2.9719	0.0101743	0.0351956	-3.21045
2256	gobp_toll_like_receptor_3_signaling_pathway	0.410245	-0.0658357	3.44022	0.00402467	0.0186313	-2.30515
1145	gomf_chloride_transmembrane_transporter_activity	0.410196	-0.0313706	4.49909	0.000510167	0.00465299	-0.252406
4770	gobp_ether_biosynthetic_process	0.410035	-0.0562071	2.09109	0.0553962	0.121326	-4.80908
879	gobp_sensory_organ_development	0.409795	-0.0415218	4.85243	0.000262161	0.0031158	0.415046
3356	gobp_positive_regulation_of_t_cell_receptor_signaling_pathway	0.40971	-0.0228657	2.78634	0.014659	0.0456326	-3.56234
2386	gobp_peripheral_nervous_system_neuron_differentiation	0.409658	-0.0681162	3.35532	0.00476202	0.0208503	-2.47041
6567	gobp_negative_regulation_of_cgmp_mediated_signaling	0.409655	0.0226528	1.3569	0.196463	0.31254	-5.90409
6060	gobp_membrane_fusion_involved_in_viral_entry_into_host_cell	0.409258	-0.0507674	1.55787	0.141762	0.244357	-5.63558
4191	gobp_stress_induced_premature_senescence	0.409088	-0.0740318	2.36286	0.0332758	0.0829474	-4.33889
1134	gobp_regulation_of_mesenchymal_cell_proliferation	0.408804	0.0186753	4.51399	0.000495902	0.00456851	-0.224012
914	gobp_regulation_of_receptor_internalization	0.408745	-0.0172403	4.78902	0.000295106	0.00337306	0.296258
3317	gobp_myoblast_proliferation	0.408583	-0.0290588	2.80887	0.0140254	0.044165	-3.51993
3254	gobp_smooth_muscle_cell_apoptotic_process	0.408418	-0.0273107	2.84473	0.0130713	0.0419654	-3.45221
1110	gobp_protein_localization_to_cell_junction	0.408382	-0.0480773	4.53924	0.000472648	0.00444843	-0.175916
3241	gobp_ceramide_transport	0.408107	-0.106793	2.85209	0.0128835	0.0415287	-3.43829
3609	gobp_vesicle_cargo_loading	0.407916	-0.162482	2.6372	0.0196176	0.0567873	-3.84071
3918	gomf_snap_receptor_activity	0.407914	-0.0142864	2.48886	0.0261429	0.0697076	-4.11261
4541	gobp_positive_regulation_of_cell_size	0.407911	-0.0321358	2.18695	0.0463688	0.106668	-4.64633
2353	gobp_positive_regulation_of_adenylate_cyclase_activity	0.407872	-0.00799878	3.37471	0.0045825	0.0203433	-2.43269
1511	gobp_cell_projection_morphogenesis	0.407681	-0.0511876	4.0644	0.00117884	0.00815044	-1.08899
7180	gobp_r_loop_processing	0.407458	-0.0622321	1.12586	0.279308	0.406397	-6.17704
2783	gobp_response_to_gravity	0.406917	-0.00180077	3.09596	0.00796141	0.029886	-2.97252
2605	gobp_positive_regulation_of_organ_growth	0.406869	-0.0104318	3.19952	0.00648498	0.0260071	-2.77265
5392	gobp_cranial_ganglion_development	0.406863	-0.0787876	1.82126	0.0901802	0.174724	-5.24575
3227	gobp_regulation_of_prostatic_bud_formation	0.406685	-0.0545331	2.85895	0.0127109	0.0411501	-3.42531
3088	gobp_glutamate_secretion	0.406662	-0.0326549	2.94154	0.0108024	0.0365457	-3.26839
2331	gobp_regulation_of_osteoblast_differentiation	0.406546	-0.0158318	3.39398	0.00441074	0.0197679	-2.39518
4578	gocc_contractile_ring	0.406428	-0.0422517	2.17256	0.04763	0.108692	-4.67098
963	gobp_segmentation	0.406308	-0.0469637	4.72333	0.000333789	0.00361667	0.172703
2946	gomf_leucine_zipper_domain_binding	0.406291	-0.0303306	3.01399	0.00936266	0.0332015	-3.12993
1901	gobp_cell_aggregation	0.406264	-0.0415195	3.7186	0.00232146	0.0127577	-1.7621
5947	gomf_histone_h3k9me2_h3k9me3_demethylase_activity	0.406164	-0.164198	1.59795	0.132556	0.232859	-5.57888
1955	gobp_regulation_of_membrane_repolarization	0.406053	-0.0362146	3.67742	0.00251781	0.0134545	-1.84246
7065	gocc_deuterosome	0.405998	0.0470733	1.16523	0.263555	0.389719	-6.13344
2065	gobp_protein_catabolic_process_in_the_vacuole	0.405696	-0.114349	3.58839	0.0030018	0.0151863	-2.01621
2513	gobp_bone_morphogenesis	0.405653	-0.0370805	3.26471	0.00569897	0.0236916	-2.64638
2101	gobp_hair_cell_differentiation	0.405609	-0.0504943	3.55799	0.00318774	0.0158507	-2.07552
1673	gocc_autophagosome	0.405528	-0.0770431	3.90912	0.00159649	0.00996924	-1.39074
4075	gocc_lewy_body	0.405377	-0.0739503	2.40862	0.0304935	0.0781597	-4.25724
2533	gobp_regulation_of_morphogenesis_of_a_branching_structure	0.405362	-0.034389	3.25028	0.00586436	0.0241786	-2.67436
2906	gomf_p_type_calcium_transporter_activity	0.405329	-0.00980148	3.03439	0.00899262	0.0323282	-3.09083
3645	gobp_regulation_of_atrial_cardiac_muscle_cell_membrane_depolarization	0.405292	-0.0624724	2.61956	0.0203022	0.0581884	-3.87332
6025	gobp_regulation_of_lysosome_size	0.40505	-0.0689127	1.56879	0.139199	0.241324	-5.62022
6026	gocc_borc_complex	0.40505	-0.0689127	1.56879	0.139199	0.241324	-5.62022
1192	gobp_exocytic_process	0.404979	-0.0283353	4.44366	0.000567067	0.00496992	-0.358242
1968	gobp_ketone_body_metabolic_process	0.404847	-0.0258649	3.6619	0.00259613	0.0137814	-1.87275
3676	gobp_lateral_mesoderm_morphogenesis	0.404645	-0.00546178	2.60459	0.020901	0.0593997	-3.90094
5566	gocc_calcineurin_complex	0.404521	-0.00607954	1.7528	0.101679	0.190844	-5.35085
2329	gobp_protein_kinase_c_activating_g_protein_coupled_receptor_signaling_pathway	0.404362	-0.0286071	3.39546	0.00439789	0.0197272	-2.39232
2026	gobp_regulation_of_keratinocyte_differentiation	0.404099	-0.0158492	3.61785	0.00283204	0.0146001	-1.95872
2447	gobp_vesicle_mediated_transport_between_endosomal_compartments	0.40408	-0.0560011	3.31456	0.00516271	0.0220412	-2.54962
5347	gobp_regulation_of_endosome_size	0.403874	-0.0613286	1.84257	0.0868462	0.169674	-5.21254
2419	gobp_neuromuscular_junction_development	0.403742	-0.0595642	3.34	0.00490885	0.0212	-2.50019
1789	gobp_synapse_assembly	0.403651	-0.0616485	3.81943	0.00190366	0.0111166	-1.56545
2990	gobp_cerebral_cortex_development	0.403413	-0.0547221	2.98833	0.00984947	0.0344025	-3.17904
2650	gomf_lrr_domain_binding	0.403392	-0.0481193	3.16706	0.00691581	0.027264	-2.8354
4405	gomf_aspartic_type_endopeptidase_inhibitor_activity	0.402979	-0.0304277	2.25978	0.0404487	0.095929	-4.52034
3429	gobp_muscle_atrophy	0.40287	-0.0549421	2.73468	0.01622	0.0494167	-3.65927
2066	gocc_endoplasmic_reticulum_plasma_membrane_contact_site	0.402843	0.00563525	3.58689	0.0030107	0.015224	-2.01913
2104	gocc_sodium_channel_complex	0.402772	-0.0170871	3.55509	0.00320609	0.0159192	-2.08118
5463	gobp_centriole_elongation	0.402707	-0.0583523	1.79227	0.0949003	0.18148	-5.29056
2053	gobp_vacuolar_transport	0.402668	-0.0533712	3.60222	0.00292083	0.0148604	-1.98921
3112	gobp_positive_regulation_of_heart_growth	0.402162	-0.012801	2.92912	0.0110703	0.0371592	-3.29205
938	gobp_ear_development	0.40216	-0.0615704	4.7573	0.000313171	0.00348795	0.236652
4974	gobp_exocrine_pancreas_development	0.402093	-0.00674316	2.00653	0.0646823	0.135833	-4.94951
2252	gobp_glutamate_receptor_signaling_pathway	0.401798	-0.060112	3.44422	0.00399287	0.0185184	-2.29735
2583	gobp_establishment_of_planar_polarity_of_embryonic_epithelium	0.401512	-0.0409633	3.21426	0.00629839	0.025474	-2.74414
4184	gobp_regulation_of_cd8_positive_alpha_beta_t_cell_differentiation	0.401474	-0.0195532	2.36512	0.0331329	0.0827294	-4.33488
5441	gobp_flavonoid_metabolic_process	0.401469	-0.226523	1.80036	0.0935605	0.179641	-5.2781
1381	gocc_adherens_junction	0.401422	-0.0309488	4.19082	0.000922262	0.00697674	-0.844269
4715	gobp_galactose_transmembrane_transport	0.4013	-0.0547065	2.11536	0.0529679	0.117345	-4.76822
1550	gobp_positive_regulation_of_multicellular_organism_growth	0.401178	-0.0469353	4.02639	0.00126946	0.00855618	-1.16275
2254	gobp_positive_regulation_of_microtubule_polymerization_or_depolymerization	0.401157	-0.0883765	3.44359	0.00399787	0.0185296	-2.29858
4643	gobp_modulation_of_inhibitory_postsynaptic_potential	0.401134	-0.0440221	2.14444	0.0501882	0.112926	-4.71894
1991	gobp_regulation_of_myelination	0.400268	-0.0522258	3.64548	0.00268166	0.0140709	-1.9048
1881	gobp_odontogenesis	0.400194	-0.0437681	3.73546	0.00224564	0.0124722	-1.72922
3915	gomf_ligand_gated_monoatomic_ion_channel_activity_involved_in_regulation_of_presynaptic_membrane_potential	0.400131	-0.0361251	2.49046	0.0260622	0.0695459	-4.1097
4944	gobp_er_overload_response	0.399979	-0.0738801	2.02045	0.0630614	0.133244	-4.92661
972	gobp_regulation_of_synaptic_plasticity	0.399925	-0.0452293	4.71315	0.000340233	0.00364909	0.153527
3862	gomf_neuregulin_binding	0.399872	-0.00573769	2.51511	0.024853	0.0672292	-4.06489
1685	gobp_regulation_of_actin_filament_bundle_assembly	0.399713	-0.0271508	3.89906	0.00162826	0.0100952	-1.41031
3093	gomf_transcription_regulator_inhibitor_activity	0.399613	-0.0443429	2.94043	0.0108262	0.0365667	-3.2705
2827	gobp_detection_of_light_stimulus	0.39947	-0.016603	3.0769	0.00826744	0.0305518	-3.00919
1001	gocc_late_endosome	0.399193	-0.0637255	4.67432	0.000366031	0.00381988	0.0802408
1211	gobp_animal_organ_morphogenesis	0.399156	-0.0464984	4.42924	0.000582918	0.00502869	-0.385828
4160	gocc_cytoskeleton_of_presynaptic_active_zone	0.39915	-0.0727454	2.37456	0.0325424	0.0817237	-4.31808
1915	gomf_sodium_channel_activity	0.399101	-0.0330583	3.70799	0.00237054	0.0129321	-1.78281
3621	gomf_protein_phosphatase_2a_binding	0.399049	-0.0409519	2.62962	0.019909	0.0574223	-3.85473
2017	gobp_connective_tissue_development	0.39904	-0.0402138	3.6237	0.00279952	0.0144947	-1.94731
1984	gobp_positive_regulation_of_mitochondrial_calcium_ion_concentration	0.399019	-0.0842774	3.65264	0.00264401	0.0139223	-1.89082
2005	gobp_bicarbonate_transport	0.398948	-0.0464389	3.63562	0.00273437	0.0142425	-1.92404
1957	gobp_synaptic_vesicle_recycling	0.398943	-0.0417068	3.67493	0.00253021	0.013507	-1.84732
1254	gobp_glomerulus_development	0.398616	-0.0466845	4.36394	0.000660579	0.00549923	-0.510923
1867	gobp_gamma_aminobutyric_acid_signaling_pathway	0.398456	-0.036625	3.74595	0.00219969	0.0123086	-1.70874
3231	gocc_presynaptic_cytosol	0.39825	-0.0587109	2.85633	0.0127764	0.0413108	-3.43026
3446	gobp_purine_nucleoside_diphosphate_biosynthetic_process	0.398045	-0.0419933	2.72526	0.0165217	0.0500876	-3.6769
1816	gobp_dorsal_aorta_development	0.398003	-0.0556957	3.80004	0.00197761	0.0113767	-1.60326
1705	gobp_central_nervous_system_neuron_differentiation	0.397976	-0.0545935	3.88284	0.00168088	0.0102899	-1.44191
3869	gobp_negative_regulation_of_action_potential	0.39773	-0.0581945	2.51341	0.0249347	0.0673155	-4.06799
3143	gobp_regulation_of_synapse_maturation	0.397676	-0.0521826	2.91191	0.0114522	0.0380576	-3.32479
1129	gobp_adult_behavior	0.397646	-0.0497602	4.52318	0.000487302	0.00450916	-0.206493
5044	gomf_folic_acid_binding	0.396979	-0.0569847	1.97827	0.068091	0.141007	-4.99575
5835	gobp_positive_regulation_of_synaptic_transmission_cholinergic	0.396366	-0.0212435	1.64395	0.122631	0.219536	-5.5126
3860	gobp_nk_t_cell_proliferation	0.396209	-0.0495858	2.516	0.0248104	0.0671486	-4.06327
4466	gobp_central_nervous_system_projection_neuron_axonogenesis	0.396183	-0.0356613	2.22606	0.0430959	0.100811	-4.57892
4631	gobp_positive_regulation_of_neurotransmitter_uptake	0.396047	-0.00653424	2.1498	0.0496914	0.112098	-4.70983
4762	gobp_protein_localization_to_early_endosome	0.395924	-0.0299836	2.09436	0.0550638	0.1208	-4.8036
1389	gocc_cell_cell_junction	0.395792	-0.037341	4.18033	0.000941181	0.00707885	-0.86453
2316	gobp_glucocorticoid_biosynthetic_process	0.395647	0.0114541	3.40783	0.00429134	0.0193574	-2.36822
1046	gocc_late_endosome_membrane	0.395573	-0.0692402	4.61989	0.000405646	0.00405142	-0.0227631
1355	gobp_endocrine_system_development	0.395433	-0.042196	4.21233	0.000884664	0.00681739	-0.802731
1804	gomf_nucleoside_diphosphate_phosphatase_activity	0.395334	-0.0155107	3.8099	0.00193962	0.011229	-1.58402
4626	gobp_positive_regulation_of_keratinocyte_apoptotic_process	0.395159	-0.072315	2.15207	0.0494822	0.11174	-4.70597
3504	gobp_mammary_gland_formation	0.394984	-0.05062	2.6931	0.0175929	0.052452	-3.73691
3039	gobp_regulation_of_fatty_acid_beta_oxidation	0.394835	-0.0140978	2.96516	0.0103105	0.0354438	-3.22332
5227	gobp_glutamate_reuptake	0.394812	-0.0168191	1.9005	0.0783331	0.156561	-5.12109
5030	gobp_autophagosome_membrane_docking	0.394795	-0.0557149	1.98415	0.0673693	0.139922	-4.98617
1438	gobp_cell_fate_determination	0.394774	-0.0367455	4.13704	0.00102359	0.0074363	-0.948247
3531	gobp_positive_regulation_of_fatty_acid_oxidation	0.394441	-0.0224434	2.68032	0.0180371	0.0533654	-3.7607
4447	gobp_cellular_response_to_testosterone_stimulus	0.394208	-0.0223686	2.23672	0.0422422	0.0992363	-4.56045
[truncated: 8,449 more rows]

## Sheet: Table S2-3
Table S2-3: GO term analysis of differentially expressed genes of TELCs (P1/P3). Related to Fig. S2I
	X	logFC	AveExpr	t	P.Value	adj.P.Val	B
4	gomf_fibroblast_growth_factor_receptor_activity	1.22429	0.0127498	11.5299	1.70235e-08	3.92573e-05	9.8335
11	gobp_negative_regulation_of_mesenchymal_cell_proliferation	0.968978	-0.00267506	10.6546	4.58946e-08	4.35874e-05	8.92225
319	gomf_proteinase_activated_receptor_activity	1.20082	-0.00470184	5.64256	6.26442e-05	0.00205155	1.93645
48	gobp_maintenance_of_protein_location_in_mitochondrion	1.19762	0.0083857	8.04704	1.35255e-06	0.000283162	5.70727
83	gomf_glutathione_disulfide_oxidoreductase_activity	1.17233	0.0438961	7.28158	4.22102e-06	0.000521206	4.59807
1181	gomf_histone_h3k27me2_h3k27me3_demethylase_activity	1.13228	-0.031486	3.85888	0.00176176	0.0155843	-1.36973
367	gobp_positive_regulation_of_vascular_wound_healing	1.15325	0.0110845	5.48721	8.24601e-05	0.00234731	1.66374
32	gobp_regulation_of_protein_monoubiquitination	0.982617	-0.0125283	8.5455	6.6973e-07	0.000213264	6.38641
51	gobp_interleukin_11_mediated_signaling_pathway	0.933921	-0.0572334	8.03191	1.38234e-06	0.000283162	5.68615
296	gobp_camp_catabolic_process	0.906767	0.00159479	5.70424	5.62197e-05	0.00198421	2.04377
46	gobp_neutrophil_apoptotic_process	1.41027	-0.0135398	8.15427	1.15988e-06	0.000263418	5.85618
21	gobp_medium_chain_fatty_acid_catabolic_process	1.40914	0.0135667	9.50266	1.87725e-07	9.05461e-05	7.6015
8	gobp_apolipoprotein_a_i_mediated_signaling_pathway	1.39851	-0.0233288	10.6807	4.45161e-08	4.35874e-05	8.95052
1	gobp_regulation_of_lung_blood_pressure	1.3288	0.0580209	17.0454	1.05345e-10	5.69622e-07	14.181
50	gobp_endoplasmic_reticulum_plasma_membrane_tethering	1.2929	0.0106699	8.03984	1.36665e-06	0.000283162	5.69722
722	gobp_regulation_of_matrix_metallopeptidase_secretion	1.26878	0.0199982	4.55558	0.000458212	0.00661493	-0.0385558
2	gobp_regulation_of_circulating_fibrinogen_levels	1.25152	0.0374481	17.0012	1.0905e-10	5.69622e-07	14.1537
530	gomf_disaccharide_binding	1.21716	-0.0471382	4.95704	0.000215883	0.00425533	0.70822
14	gomf_cell_adhesive_protein_binding_involved_in_bundle_of_his_cell_purkinje_myocyte_communication	1.20812	-0.00281266	10.0624	9.32168e-08	6.95597e-05	8.26147
36	gobp_negative_regulation_of_interleukin_1_alpha_production	1.20127	0.0570149	8.42475	7.91939e-07	0.000229446	6.22492
152	gobp_negative_regulation_of_calcium_ion_export_across_plasma_membrane	1.1887	0.0473457	6.51822	1.41639e-05	0.000973005	3.40787
181	gobp_negative_regulation_of_fibroblast_growth_factor_production	1.18611	0.033007	6.29144	2.06056e-05	0.00118725	3.03768
9	gobp_response_to_gram_positive_bacterium	1.17362	0.038732	10.6797	4.45656e-08	4.35874e-05	8.94949
15	gobp_negative_regulation_of_cardiac_muscle_adaptation	1.17192	-0.0150374	9.78674	1.31083e-07	8.0601e-05	7.94093
172	gomf_superoxide_generating_nadph_oxidase_activator_activity	1.14991	-0.0297412	6.3666	1.81841e-05	0.00109664	3.16121
183	gobp_regulation_of_connective_tissue_replacement	1.14751	0.00171103	6.28429	2.08528e-05	0.00119044	3.02589
70	gobp_platelet_degranulation	1.14588	0.020859	7.64631	2.43183e-06	0.000362934	5.13685
577	gobp_srp_dependent_cotranslational_protein_targeting_to_membrane_signal_sequence_recognition	1.14544	-0.0114596	4.83457	0.000271034	0.00490727	0.482368
1467	gobp_positive_regulation_of_guanylate_cyclase_activity	1.13155	0.017267	3.58679	0.0030113	0.0214365	-1.89611
17	gobp_negative_regulation_of_muscle_adaptation	1.12731	0.01586	9.73265	1.40275e-07	8.0601e-05	7.87701
469	gobp_fc_receptor_mediated_inhibitory_signaling_pathway	1.12663	-0.193414	5.14219	0.00015361	0.00341696	1.04613
246	gobp_mature_conventional_dendritic_cell_differentiation	1.11795	-0.0379141	5.92466	3.83554e-05	0.00162886	2.4228
33	gobp_positive_regulation_of_metalloendopeptidase_activity	1.11044	-0.0388289	8.54127	6.7366e-07	0.000213264	6.38078
52	gobp_regulation_of_heart_rate_by_chemical_signal	1.10689	-0.0270873	7.98247	1.48466e-06	0.000298274	5.61686
58	gobp_regulation_of_cardiac_muscle_cell_membrane_potential	1.09825	0.0452724	7.80446	1.92468e-06	0.000341173	5.36463
464	gobp_regulation_of_atpase_coupled_calcium_transmembrane_transporter_activity	1.09265	-0.0301518	5.15099	0.000151162	0.00340343	1.06208
3022	gobp_negative_regulation_of_matrix_metallopeptidase_secretion	1.08098	0.0089954	2.54369	0.0235186	0.0813035	-3.87563
846	gomf_lipopolysaccharide_immune_receptor_activity	1.07634	-0.00858247	4.34943	0.000679247	0.00838782	-0.428581
7	gobp_intestinal_stem_cell_homeostasis	1.07602	0.00508828	10.7135	4.28413e-08	4.35874e-05	8.98604
87	gocc_arp2_3_protein_complex	1.07272	0.00611776	7.25513	4.3962e-06	0.000523553	4.55824
74	gobp_riboflavin_metabolic_process	1.06544	-0.178239	7.58834	2.6516e-06	0.000374341	5.05248
1656	gobp_negative_regulation_of_synaptic_vesicle_exocytosis	1.06278	0.0129679	3.40962	0.00427614	0.0269764	-2.23884
667	gobp_nuclear_pore_localization	1.05882	-0.0104643	4.64485	0.00038696	0.00605413	0.129047
30	gomf_vascular_endothelial_growth_factor_receptor_2_binding	1.05674	0.0121968	8.62651	5.99059e-07	0.000208612	6.49369
38	gobp_eosinophil_differentiation	1.05574	0.0110733	8.37252	8.51931e-07	0.000229446	6.15447
561	gobp_regulation_of_translation_at_synapse_modulating_synaptic_transmission	1.05501	0.037114	4.88271	0.000247794	0.00461416	0.571353
661	gomf_leukotriene_c4_synthase_activity	1.05121	0.0120611	4.65043	0.000382901	0.00605168	0.139507
146	gobp_positive_regulation_of_cell_proliferation_involved_in_heart_morphogenesis	1.04533	-0.0494494	6.55481	1.33416e-05	0.000954653	3.46688
13	gobp_positive_regulation_of_dendritic_cell_differentiation	1.04286	-0.00731645	10.1695	8.1806e-08	6.57405e-05	8.38381
778	gomf_isocitrate_dehydrogenase_nad_p_plus_activity	1.04273	-0.00742159	4.45643	0.000553399	0.00743105	-0.225632
878	gobp_isocitrate_metabolic_process	1.04107	-0.00160842	4.29799	0.000749877	0.00892252	-0.526499
524	gobp_wound_healing_involved_in_inflammatory_response	1.03383	-0.0208745	4.96943	0.000210992	0.00420654	0.730972
90	gocc_golgi_trans_cisterna	1.03194	-0.0242908	7.23015	4.56862e-06	0.000527754	4.52056
128	gobp_cell_migration_involved_in_metanephros_development	1.02877	0.0240748	6.63963	1.16221e-05	0.000932165	3.60292
184	gobp_regulation_of_killing_of_cells_of_another_organism	1.02411	0.0333305	6.27771	2.10835e-05	0.00119706	3.01502
37	gobp_regulation_of_phospholipid_catabolic_process	1.02151	0.00890866	8.39154	8.29548e-07	0.000229446	6.18016
291	gobp_glomerular_mesangial_cell_development	1.02023	0.00887149	5.71354	5.5312e-05	0.00196613	2.05992
461	gobp_regulation_of_platelet_derived_growth_factor_receptor_alpha_signaling_pathway	1.01921	-0.00472531	5.153	0.000150607	0.00340343	1.06573
318	gobp_positive_regulation_of_sodium_proton_antiporter_activity	1.01767	0.00760663	5.64328	6.25646e-05	0.00205155	1.93771
80	gobp_regulation_of_calcium_ion_export_across_plasma_membrane	1.01721	0.00938478	7.35167	3.79163e-06	0.000495139	4.70307
159	gobp_adenine_transport	1.01092	0.00449824	6.48707	1.4906e-05	0.000979389	3.35748
69	gobp_connective_tissue_replacement_involved_in_inflammatory_response_wound_healing	1.01051	-0.0109713	7.64731	2.4282e-06	0.000362934	5.13831
457	gobp_lipid_droplet_disassembly	1.0104	-0.0740876	5.171	0.000145746	0.00333175	1.09831
685	gobp_purine_nucleoside_transmembrane_transport	1.0076	0.0224487	4.61191	0.000411815	0.00628063	0.0673032
420	gobp_platelet_derived_growth_factor_receptor_alpha_signaling_pathway	0.999624	0.0122096	5.29386	0.000116626	0.00290094	1.31962
674	gobp_negative_regulation_of_secondary_metabolite_biosynthetic_process	0.99956	-0.00812978	4.63775	0.00039218	0.00607879	0.115755
307	gobp_branch_elongation_involved_in_mammary_gland_duct_branching	0.9944	0.0202508	5.67028	5.96666e-05	0.00202834	1.98476
23	gobp_connective_tissue_replacement	0.994036	-0.00711617	9.19774	2.78542e-07	0.000126519	7.22661
645	gobp_membrane_to_membrane_docking	0.993129	-0.0405429	4.68535	0.000358505	0.00580667	0.204813
5	gobp_trophoblast_giant_cell_differentiation	0.991054	0.0443105	11.4403	1.87888e-08	3.92573e-05	9.7436
81	gobp_nucleobase_transport	0.984732	0.0155689	7.33841	3.86919e-06	0.000499029	4.68326
242	gobp_purine_nucleobase_transmembrane_transport	0.983653	0.00873077	5.94842	3.68216e-05	0.00158311	2.46323
312	gomf_deubiquitinase_activator_activity	0.983226	0.0249089	5.65596	6.11864e-05	0.0020368	1.95981
576	gomf_1_phosphatidylinositol_4_5_bisphosphate_3_kinase_activity	0.983225	-0.0517507	4.83536	0.000270639	0.00490727	0.483818
102	gobp_ubiquitin_dependent_glycoprotein_erad_pathway	0.982939	-0.161477	7.02365	6.2993e-06	0.000638921	4.20548
103	gomf_mannosyl_oligosaccharide_1_2_alpha_mannosidase_activity	0.982939	-0.161477	7.02365	6.2993e-06	0.000638921	4.20548
595	gomf_glucuronosyl_n_acetylgalactosaminyl_proteoglycan_4_beta_n_acetylgalactosaminyltransferase_activity	0.980783	-0.0155161	4.79663	0.000290937	0.00510326	0.412036
104	gobp_flavin_containing_compound_metabolic_process	0.980516	-0.156144	7.01067	6.42897e-06	0.000638978	4.18548
1227	gobp_negative_regulation_of_ferroptosis	0.97988	-0.0270259	3.80207	0.00196974	0.0167627	-1.47952
978	gobp_positive_regulation_of_wound_healing_spreading_of_epidermal_cells	0.97458	-0.0273501	4.14178	0.00101421	0.0108311	-0.825095
1511	gobp_elastic_fiber_assembly	0.967554	0.0274205	3.55207	0.0032253	0.0222996	-1.96332
122	gobp_negative_regulation_of_hypoxia_induced_intrinsic_apoptotic_signaling_pathway	0.967161	-0.0269439	6.67466	1.09816e-05	0.000932165	3.65878
158	gobp_regulation_of_membrane_repolarization_during_ventricular_cardiac_muscle_cell_action_potential	0.966572	-0.0133107	6.48746	1.48965e-05	0.000979389	3.35811
570	gobp_negative_regulation_of_sequestering_of_triglyceride	0.963649	0.0109692	4.86717	0.000255063	0.00467482	0.542653
1345	gobp_ferroptosis	0.961838	-0.0460755	3.68881	0.00246189	0.0191163	-1.69863
362	gomf_atpase_coupled_lipid_transmembrane_transporter_activity	0.961409	-0.0103859	5.49573	8.12194e-05	0.00234392	1.67879
399	gobp_otolith_morphogenesis	0.955048	0.0145304	5.36569	0.000102473	0.00268304	1.44806
282	gobp_intestinal_epithelial_structure_maintenance	0.9545	-0.0290725	5.75802	5.11801e-05	0.00189046	2.1369
829	gobp_positive_regulation_of_3_utr_mediated_mrna_stabilization	0.94708	-0.0399197	4.37172	0.000650793	0.00820125	-0.38621
88	gobp_platelet_activating_factor_metabolic_process	0.944856	0.00582437	7.25307	4.41014e-06	0.000523553	4.55515
308	gobp_regulation_of_osteoclast_proliferation	0.94236	-0.00223184	5.66901	5.97999e-05	0.00202834	1.98254
285	gobp_regulation_of_eosinophil_migration	0.937841	0.0288535	5.75254	5.16713e-05	0.00189407	2.12743
314	gobp_negative_regulation_of_cd8_positive_alpha_beta_t_cell_activation	0.935073	-0.00815361	5.65425	6.13703e-05	0.0020368	1.95683
205	gomf_nucleobase_transmembrane_transporter_activity	0.934719	0.0145676	6.1193	2.75182e-05	0.00140235	2.75158
61	gobp_endoplasmic_reticulum_localization	0.933058	-0.00584069	7.75686	2.06437e-06	0.00035211	5.29644
408	gomf_pyrimidine_nucleobase_transmembrane_transporter_activity	0.930458	0.0100585	5.33749	0.000107802	0.00275531	1.39773
686	gomf_desumoylase_activity	0.929168	-0.00734566	4.6108	0.000412683	0.0062847	0.0652149
49	gobp_positive_regulation_of_epithelial_cell_proliferation_involved_in_wound_healing	0.92913	0.016703	8.04307	1.3603e-06	0.000283162	5.70173
375	gobp_regulation_of_vascular_associated_smooth_muscle_contraction	0.928306	-0.0402046	5.4496	8.81774e-05	0.00245651	1.59721
124	gomf_porin_activity	0.926127	0.0386733	6.66094	1.12279e-05	0.000932165	3.63693
751	gomf_1_phosphatidylinositol_4_phosphate_5_kinase_activity	0.915684	-0.0356356	4.49881	0.000510441	0.00709873	-0.145557
72	gobp_cellular_response_to_lead_ion	0.910723	-0.0492937	7.61127	2.56224e-06	0.000368652	5.08592
163	gobp_glyoxylate_metabolic_process	0.909054	0.013342	6.43542	1.62282e-05	0.0010401	3.27359
304	gomf_neurotrophin_trk_receptor_binding	0.90722	-0.0210932	5.6806	5.85964e-05	0.00200775	2.00271
820	gobp_cleavage_furrow_formation	0.904402	-0.0735613	4.37892	0.000641873	0.00817762	-0.372544
654	gobp_negative_regulation_of_macrophage_derived_foam_cell_differentiation	0.903483	0.00744537	4.66402	0.000373214	0.00596172	0.164925
703	gobp_positive_regulation_of_connective_tissue_replacement	0.90249	-0.0317028	4.57921	0.000438123	0.00651077	0.0058946
606	gobp_positive_regulation_of_protein_localization_to_synapse	0.901673	-0.0659774	4.77935	0.000300496	0.00518033	0.379954
521	gomf_pirna_binding	0.901229	-0.0409627	4.9798	0.000206991	0.00415054	0.749979
626	gobp_establishment_or_maintenance_of_cytoskeleton_polarity	0.90101	-0.0384327	4.7248	0.000332867	0.00555506	0.278429
22	gobp_positive_regulation_of_extracellular_matrix_assembly	0.900302	0.0150633	9.49046	1.90678e-07	9.05461e-05	7.5867
1275	gobp_mirna_mediated_gene_silencing_by_mrna_destabilization	0.900055	-0.0456332	3.75417	0.0021644	0.0177345	-1.57216
836	gobp_negative_regulation_of_toll_like_receptor_2_signaling_pathway	0.89923	-0.0513041	4.35897	0.000666914	0.00833403	-0.410438
27	gobp_cell_differentiation_involved_in_embryonic_placenta_development	0.897881	0.00785775	8.75263	5.04319e-07	0.000195134	6.65904
1004	gobp_elastin_metabolic_process	0.897058	-0.0271364	4.111	0.00107668	0.0112032	-0.884138
220	gocc_cell_trailing_edge	0.89689	-0.0439571	6.04648	3.11387e-05	0.00147845	2.62924
804	gobp_positive_regulation_of_cholesterol_biosynthetic_process	0.895655	-0.0272226	4.41554	0.000598393	0.00777538	-0.303072
19	gobp_lacrimal_gland_development	0.895211	0.0637136	9.69763	1.46589e-07	8.0601e-05	7.83545
766	gobp_renal_response_to_blood_flow_involved_in_circulatory_renin_angiotensin_regulation_of_systemic_arterial_blood_pressure	0.89388	0.0195183	4.47199	0.000537211	0.00732669	-0.196215
620	gobp_modulation_of_process_of_another_organism	0.893333	0.0257825	4.7453	0.000320301	0.00539707	0.316615
517	gobp_uridine_transmembrane_transport	0.892725	0.0262103	5.00237	0.000198543	0.00401195	0.791351
481	gomf_alpha_ketoglutarate_transmembrane_transporter_activity	0.892316	0.0384213	5.11674	0.000160925	0.00349518	0.999934
257	gobp_fibroblast_growth_factor_production	0.891979	0.0313787	5.8727	4.19475e-05	0.00170516	2.3341
364	gobp_regulation_of_blood_vessel_remodeling	0.890646	0.01132	5.49057	8.19677e-05	0.00234731	1.66968
1470	gomf_platelet_derived_growth_factor_binding	0.889526	0.0639971	3.58591	0.00301653	0.0214379	-1.89781
91	gomf_gdp_phosphatase_activity	0.887885	0.008022	7.22613	4.59707e-06	0.000527754	4.51448
25	gobp_interleukin_5_mediated_signaling_pathway	0.887819	0.00276274	9.01188	3.55971e-07	0.000148753	6.99261
108	gobp_negative_regulation_of_fatty_acid_biosynthetic_process	0.886151	-0.0282992	6.98172	6.7285e-06	0.000650858	4.14075
1212	gocc_sperm_mitochondrial_sheath	0.885611	0.093883	3.8228	0.0018911	0.0163006	-1.43945
249	gobp_wound_healing_spreading_of_epidermal_cells	0.885439	0.00970643	5.91115	3.92571e-05	0.00164706	2.39978
114	gobp_thelarche	0.884807	0.0203586	6.85697	8.19758e-06	0.000751229	3.94662
198	gomf_collagen_binding_involved_in_cell_matrix_adhesion	0.882976	0.0125209	6.17471	2.506e-05	0.00132216	2.84416
474	gomf_cadherin_binding_involved_in_cell_cell_adhesion	0.88196	-0.0367178	5.1346	0.000155755	0.00343284	1.03236
485	gobp_negative_regulation_of_protein_autophosphorylation	0.880754	-0.010786	5.10523	0.000164349	0.00353342	0.979025
251	gobp_positive_regulation_of_actin_filament_depolymerization	0.879838	-0.0448414	5.9035	3.97779e-05	0.00165562	2.38672
24	gobp_heat_acclimation	0.87966	-0.107116	9.14637	2.97969e-07	0.000129704	7.16236
320	gomf_abc_type_glutathione_s_conjugate_transporter_activity	0.876123	-0.0468024	5.63227	6.37884e-05	0.002077	1.91849
763	gobp_protein_sulfation	0.875035	-0.0241068	4.47641	0.000532704	0.00729379	-0.187867
65	gobp_metanephric_glomerular_mesangium_development	0.874543	0.0112549	7.69419	2.26485e-06	0.000358455	5.20618
476	gobp_cyclic_gmp_amp_transmembrane_import_across_plasma_membrane	0.872205	-0.0159209	5.1294	0.000157241	0.00345103	1.02293
56	gobp_chorion_development	0.872159	-0.0378302	7.85337	1.79151e-06	0.000334212	5.43436
599	gomf_1_phosphatidylinositol_4_phosphate_3_kinase_activity	0.869738	-0.0105804	4.79337	0.000292714	0.00510326	0.405991
142	gobp_protein_localization_to_motile_cilium	0.869614	0.0748186	6.57126	1.29882e-05	0.000946623	3.49335
850	gobp_ganglioside_biosynthetic_process_via_lactosylceramide	0.867716	0.0152058	4.34419	0.000686112	0.00843272	-0.438537
689	gocc_amphisome	0.867492	-0.0187256	4.60214	0.000419501	0.00635415	0.0489645
210	gobp_positive_regulation_of_protein_monoubiquitination	0.865894	-0.0152636	6.08934	2.89511e-05	0.00143367	2.70134
187	gobp_regulation_of_membrane_invagination	0.862878	-0.0251665	6.25906	2.17511e-05	0.00121516	2.9842
1600	gobp_detection_of_lipopolysaccharide	0.862065	-5.2074e-05	3.45895	0.00387809	0.0253215	-2.1435
1497	gobp_negative_regulation_of_interleukin_1_mediated_signaling_pathway	0.860719	-0.0173243	3.56503	0.00314365	0.0219384	-1.93823
279	gobp_positive_regulation_of_metallopeptidase_activity	0.860644	0.0109477	5.7821	4.90789e-05	0.00183773	2.17847
491	gobp_negative_regulation_of_activated_t_cell_proliferation	0.860022	-0.000251518	5.0817	0.00017159	0.00365091	0.936216
502	gobp_lncrna_mediated_post_transcriptional_gene_silencing	0.859201	0.011038	5.03803	0.000185923	0.0038692	0.856556
574	gobp_response_to_l_ascorbic_acid	0.858978	-0.0309861	4.8473	0.000264678	0.00481723	0.505924
180	gocc_perinucleolar_compartment	0.858538	-0.0313673	6.31976	1.96555e-05	0.00114078	3.08433
711	gobp_interleukin_23_production	0.857895	-0.00856625	4.57006	0.000445787	0.00654476	-0.0112995
2431	gobp_negative_regulation_of_sister_chromatid_cohesion	0.857122	-0.0338335	2.85169	0.0128936	0.0554091	-3.30556
265	gobp_endosome_to_lysosome_transport_via_multivesicular_body_sorting_pathway	0.856824	-0.0145241	5.8504	4.35962e-05	0.00171059	2.29589
1052	gocc_protein_complex_involved_in_cell_matrix_adhesion	0.853166	-0.0286895	4.03947	0.00123748	0.012289	-1.02157
1128	gomf_inositol_1_3_4_5_tetrakisphosphate_binding	0.852161	-0.0475029	3.93935	0.00150473	0.0139361	-1.21441
117	gobp_positive_regulation_of_endothelial_cell_development	0.851319	-0.0455247	6.81531	8.7605e-06	0.00078223	3.88128
622	gobp_regulation_of_toll_like_receptor_2_signaling_pathway	0.851008	-0.0337367	4.74084	0.000322988	0.00542485	0.308324
877	gobp_positive_regulation_of_lipoprotein_particle_clearance	0.850583	0.0366449	4.29912	0.000748238	0.00891316	-0.524332
261	gobp_positive_regulation_of_mitotic_sister_chromatid_segregation	0.848341	0.0591375	5.86025	4.28594e-05	0.00170954	2.31278
2144	gomf_structural_constituent_of_postsynaptic_actin_cytoskeleton	0.847804	-0.00972274	3.04054	0.00888402	0.0432889	-2.94797
907	gobp_autophagosome_membrane_docking	0.847632	-0.0557149	4.25999	0.00080685	0.00929345	-0.598953
121	gobp_mitochondrion_endoplasmic_reticulum_membrane_tethering	0.846116	-0.00896834	6.67543	1.09679e-05	0.000932165	3.66001
569	gobp_protein_delipidation	0.8458	-0.0737939	4.86956	0.000253931	0.00466224	0.547071
47	gobp_embryonic_process_involved_in_female_pregnancy	0.845762	-0.000551956	8.08903	1.27335e-06	0.000283035	5.76577
234	gobp_midbody_abscission	0.84507	-0.0288082	5.97023	3.54701e-05	0.00157957	2.50027
109	gomf_protein_binding_involved_in_heterotypic_cell_cell_adhesion	0.84474	-0.0232439	6.97438	6.80677e-06	0.000652388	4.12938
162	gobp_regulation_of_adiponectin_secretion	0.844728	-0.0195447	6.45746	1.56495e-05	0.0010092	3.30944
849	gobp_regulation_of_neutrophil_mediated_cytotoxicity	0.842493	-0.0100638	4.34502	0.000685025	0.00842928	-0.436967
236	gobp_neutrophil_extravasation	0.841451	-0.0376044	5.96237	3.59507e-05	0.00157957	2.48694
2618	gobp_negative_regulation_of_vascular_endothelial_cell_proliferation	0.839998	-0.0578868	2.73896	0.0160849	0.064186	-3.51641
551	gobp_escrt_complex_disassembly	0.839951	-0.0159277	4.90376	0.000238289	0.00451798	0.610182
136	gobp_negative_regulation_of_glycogen_metabolic_process	0.839297	-0.0212054	6.61075	1.21798e-05	0.000935606	3.55672
668	gobp_interleukin_18_production	0.838105	0.0068053	4.64464	0.000387112	0.00605413	0.128658
1561	gomf_thiol_oxidase_activity	0.835398	-0.0517439	3.49089	0.00364042	0.0243635	-2.08172
2068	gobp_regulation_of_guanylate_cyclase_activity	0.834752	0.00183483	3.0899	0.00805754	0.0407046	-2.85378
340	gomf_mannosyl_oligosaccharide_mannosidase_activity	0.834309	-0.140644	5.54733	7.41106e-05	0.00227499	1.76968
516	gobp_mesangial_cell_differentiation	0.832562	0.00419009	5.00298	0.000198321	0.00401195	0.792462
370	gobp_endothelial_cell_matrix_adhesion	0.830096	-0.043847	5.46252	8.61677e-05	0.0024271	1.62009
1453	gobp_negative_regulation_of_relaxation_of_muscle	0.830032	0.0202713	3.59464	0.00296491	0.0213075	-1.88091
1388	gocc_emc_complex	0.829935	-0.00598714	3.64887	0.00266376	0.0200368	-1.77594
1030	gomf_ferrous_iron_transmembrane_transporter_activity	0.829669	0.00937138	4.06437	0.00117889	0.0119572	-0.973696
1419	gomf_adenine_transmembrane_transporter_activity	0.829358	-0.0021387	3.62725	0.00277994	0.0204666	-1.81779
1931	gobp_regulation_of_glucosylceramide_catabolic_process	0.826863	0.00658172	3.20052	0.00647216	0.0350154	-2.64182
373	gobp_response_to_granulocyte_macrophage_colony_stimulating_factor	0.825834	-0.0328205	5.45765	8.692e-05	0.00243446	1.61146
42	gobp_positive_regulation_of_cholesterol_storage	0.825594	-0.0292847	8.20329	1.08168e-06	0.000261221	5.92373
1647	gobp_epididymis_development	0.825144	-0.0176292	3.42043	0.00418558	0.0265493	-2.21796
137	gomf_c_x3_c_chemokine_binding	0.825066	-0.0120042	6.60057	1.2383e-05	0.000941411	3.5404
407	gomf_g_protein_coupled_adenosine_receptor_activity	0.824412	-0.0158739	5.33777	0.000107748	0.00275531	1.39823
680	gobp_negative_regulation_of_calcium_ion_import_across_plasma_membrane	0.823067	0.0238719	4.62455	0.00040209	0.00617741	0.0910047
627	gobp_anterograde_axonal_transport_of_mitochondrion	0.822955	0.00112864	4.72307	0.000333947	0.00556418	0.275217
1053	gocc_dense_body	0.82218	-0.0998937	4.03671	0.00124417	0.0123376	-1.02689
3478	gobp_mesenchyme_migration	0.822004	-0.0312567	2.32031	0.0360772	0.108362	-4.27472
100	gobp_negative_regulation_of_cell_cell_adhesion_mediated_by_cadherin	0.821414	0.00427494	7.06088	5.94242e-06	0.000620805	4.26274
191	gobp_peptidyl_serine_dephosphorylation	0.821274	-0.0137212	6.22928	2.28635e-05	0.00125055	2.93488
126	gobp_autocrine_signaling	0.820903	0.0371764	6.65411	1.13526e-05	0.000932165	3.62604
989	gobp_mesangial_cell_development	0.820634	0.0102904	4.12393	0.00104998	0.0110911	-0.859332
1650	gomf_wd40_repeat_domain_binding	0.820232	-0.0299742	3.41586	0.0042236	0.0267418	-2.22678
724	gocc_platelet_dense_tubular_network	0.819569	-0.0470108	4.55533	0.000458429	0.00661493	-0.0390265
35	gobp_trophectodermal_cell_differentiation	0.819565	-0.00892084	8.44264	7.72439e-07	0.000229446	6.24896
18	gobp_chorionic_trophoblast_cell_differentiation	0.81923	-0.0233015	9.71106	1.44132e-07	8.0601e-05	7.85141
239	gobp_regulation_of_relaxation_of_muscle	0.815985	-0.0100024	5.95703	3.62814e-05	0.00157957	2.47787
206	gobp_regulation_of_fever_generation	0.815469	-0.0132362	6.10768	2.80651e-05	0.00141471	2.7321
321	gobp_sphingosine_1_phosphate_receptor_signaling_pathway	0.815281	-0.00749442	5.632	6.3819e-05	0.002077	1.91802
427	gobp_peptidyl_lysine_hydroxylation	0.81517	0.0128105	5.26208	0.000123524	0.00302087	1.26257
1888	gocc_ptw_pp1_phosphatase_complex	0.81479	-0.042438	3.22846	0.00612352	0.0338807	-2.58813
303	gobp_regulation_of_plasma_membrane_repair	0.814589	-0.0158904	5.68393	5.82557e-05	0.00200775	2.00849
1124	gobp_tail_anchored_membrane_protein_insertion_into_er_membrane	0.812547	-0.0295827	3.94266	0.00149502	0.0138955	-1.20803
538	gocc_cytoplasmic_ubiquitin_ligase_complex	0.810606	-0.0299886	4.93698	0.000224051	0.00434704	0.671346
134	gomf_beta_1_3_galactosyltransferase_activity	0.809587	-0.0436224	6.61789	1.20394e-05	0.000932663	3.56815
677	gobp_vacuole_fusion	0.809088	-0.025848	4.63271	0.000395936	0.00609591	0.106301
793	gobp_cellular_response_to_insulin_like_growth_factor_stimulus	0.807669	0.0423424	4.43041	0.000581607	0.00766037	-0.274888
714	gobp_wnt_signaling_pathway_calcium_modulating_pathway	0.807072	-0.0131314	4.56726	0.000448168	0.00655744	-0.0165817
449	gobp_oligopeptide_import_across_plasma_membrane	0.806838	0.0023069	5.2032	0.000137448	0.00319803	1.15651
1631	gobp_subtelomeric_heterochromatin_formation	0.806828	-0.0443124	3.43759	0.00404562	0.0258981	-2.18478
987	gomf_phosphatidylserine_floppase_activity	0.804938	-0.0654111	4.1277	0.00104231	0.0110325	-0.852098
356	gobp_negative_regulation_of_mast_cell_degranulation	0.803947	-0.0023149	5.51044	7.91233e-05	0.0023162	1.70473
241	gobp_sphingolipid_mediated_signaling_pathway	0.803678	-0.0210847	5.95106	3.6655e-05	0.00158311	2.46772
116	gobp_positive_regulation_of_lamellipodium_morphogenesis	0.803627	-0.00835749	6.81556	8.75703e-06	0.00078223	3.88167
201	gobp_phospholipid_homeostasis	0.802119	-0.0233934	6.14728	2.6247e-05	0.00136419	2.79838
85	gomf_nadph_oxidase_h202_forming_activity	0.801331	0.0138296	7.27448	4.26735e-06	0.000521206	4.58738
889	gobp_regulation_of_metallopeptidase_activity	0.797935	-0.0330274	4.27944	0.000777154	0.00911815	-0.561853
559	gocc_multivesicular_body_lumen	0.797696	-0.0582569	4.88385	0.000247267	0.00461416	0.573467
67	gobp_negative_regulation_of_perk_mediated_unfolded_protein_response	0.796405	-0.00213767	7.68413	2.29889e-06	0.000358455	5.19165
176	gobp_negative_regulation_of_bone_mineralization	0.793806	-0.0747001	6.35703	1.8475e-05	0.00109664	3.14553
326	gobp_positive_regulation_of_podosome_assembly	0.793522	-0.0462425	5.61518	6.57371e-05	0.00210661	1.88864
1791	gocc_pyruvate_dehydrogenase_complex	0.792885	-0.00162415	3.29228	0.00539588	0.0314744	-2.46529
548	gobp_extracellular_exosome_assembly	0.792129	-0.0519618	4.91524	0.000233264	0.00444692	0.631339
496	gobp_protein_localization_to_bicellular_tight_junction	0.792107	-0.0112688	5.06542	0.000176793	0.00372371	0.906553
68	gobp_schwann_cell_migration	0.790884	-0.00138079	7.67342	2.33574e-06	0.000358845	5.17615
363	gomf_xmp_5_nucleosidase_activity	0.79087	-0.00915575	5.49259	8.16746e-05	0.00234731	1.67324
634	gobp_aminophospholipid_translocation	0.790375	-0.00264238	4.70261	0.000347043	0.00570955	0.23705
635	gomf_aminophospholipid_flippase_activity	0.790375	-0.00264238	4.70261	0.000347043	0.00570955	0.23705
688	gobp_tryptophan_transport	0.790241	0.0139028	4.60804	0.000414844	0.00629924	0.0600357
310	gobp_regulation_of_melanocyte_differentiation	0.788891	-0.0416928	5.66506	6.02156e-05	0.00202926	1.97567
195	gobp_regulation_of_membrane_repolarization_during_cardiac_muscle_cell_action_potential	0.788051	-0.0318869	6.20109	2.3972e-05	0.00128429	2.88806
992	gobp_negative_regulation_of_membrane_depolarization	0.787862	0.0189159	4.11995	0.00105813	0.0111234	-0.866975
2545	gomf_n_formyl_peptide_receptor_activity	0.787151	-0.0400653	2.78047	0.014829	0.0608716	-3.43903
1038	gobp_cyclic_nucleotide_transport	0.785527	-0.0339014	4.04966	0.00121315	0.0121916	-1.00198
847	gobp_neuronal_dense_core_vesicle_exocytosis	0.785283	-0.00613295	4.34774	0.000681448	0.00840506	-0.431783
643	gobp_protein_localization_to_presynapse	0.784703	-0.0221792	4.69062	0.000354964	0.00576721	0.21466
199	gobp_regulation_of_mesoderm_development	0.784151	-0.0414388	6.17176	2.51852e-05	0.00132216	2.83923
831	gobp_peptidyl_threonine_dephosphorylation	0.783746	-0.0441265	4.36742	0.000656186	0.0082493	-0.394381
906	gobp_positive_regulation_of_transcription_of_notch_receptor_target	0.782974	0.0112343	4.26019	0.000806552	0.00929345	-0.598588
1180	gobp_protein_insertion_into_er_membrane_by_stop_transfer_membrane_anchor_sequence	0.781163	-0.0114606	3.86448	0.00174252	0.0154272	-1.35892
344	gobp_epithelial_cell_proliferation_involved_in_lung_morphogenesis	0.780658	-0.0183679	5.53297	7.60213e-05	0.00230491	1.74442
295	gobp_negative_regulation_of_adenylate_cyclase_activating_adrenergic_receptor_signaling_pathway	0.780593	-0.0563438	5.71141	5.55192e-05	0.00196613	2.05621
527	gomf_inositol_bisphosphate_phosphatase_activity	0.78048	0.00380497	4.96039	0.000214551	0.00424789	0.71436
118	gobp_podosome_assembly	0.780119	-0.0271987	6.79833	9.00159e-06	0.000796946	3.85457
377	gobp_epiboly	0.779947	-0.00836321	5.44078	8.95772e-05	0.00248226	1.58157
143	gocc_endolysosome	0.777722	-0.0198958	6.5695	1.30255e-05	0.000946623	3.49052
194	gobp_cellular_response_to_cholesterol	0.776199	-0.0241549	6.20419	2.38473e-05	0.00128419	2.89322
1889	gobp_positive_regulation_of_neurotrophin_trk_receptor_signaling_pathway	0.776096	-0.0407104	3.22786	0.00613082	0.0338807	-2.58929
190	gobp_extracellular_matrix_disassembly	0.775918	0.0010065	6.24394	2.23087e-05	0.00122663	2.95917
31	gobp_positive_regulation_of_mast_cell_degranulation	0.775908	-0.0315769	8.57427	6.43669e-07	0.000213264	6.42461
405	gobp_recognition_of_apoptotic_cell	0.775567	0.0215564	5.33872	0.000107565	0.00275531	1.39991
1329	gobp_bone_trabecula_morphogenesis	0.77515	-0.0227233	3.70657	0.00237716	0.0186864	-1.66425
380	gomf_insulin_like_growth_factor_receptor_binding	0.77433	-0.0322802	5.41891	9.31475e-05	0.00256082	1.54278
2118	gobp_regulation_of_very_low_density_lipoprotein_particle_clearance	0.774015	0.000594662	3.05795	0.00858324	0.0423367	-2.91477
197	gobp_negative_regulation_of_cd4_positive_alpha_beta_t_cell_proliferation	0.773774	-0.176971	6.1797	2.48507e-05	0.00131784	2.85246
865	gobp_cellular_response_to_indole_3_methanol	0.77375	0.0164104	4.31883	0.000720389	0.00870046	-0.486793
2774	gomf_vascular_endothelial_growth_factor_binding	0.7735	-0.00204995	2.66336	0.0186436	0.0702124	-3.65647
1042	gobp_protein_import_into_peroxisome_membrane	0.77106	-0.0248906	4.04799	0.0012171	0.0121996	-1.00518
1168	gobp_zymogen_inhibition	0.769937	-8.2459e-05	3.88665	0.00166836	0.0149224	-1.3161
1477	gobp_atf6_mediated_unfolded_protein_response	0.768787	-0.0286858	3.5792	0.00305683	0.0216088	-1.91081
2550	gomf_acetyl_coa_c_acyltransferase_activity	0.76862	-0.0255769	2.77899	0.0148718	0.0609279	-3.44178
1797	gobp_regulation_of_hippocampal_neuron_apoptotic_process	0.768593	-0.00884686	3.2899	0.00542137	0.0315118	-2.46987
280	gobp_regulation_of_receptor_catabolic_process	0.768576	-0.0607852	5.77202	4.99476e-05	0.00186358	2.16107
1171	gomf_n_acetyllactosaminide_beta_1_3_n_acetylglucosaminyltransferase_activity	0.768356	-0.0594149	3.88456	0.00167521	0.0149452	-1.32014
54	gobp_osteoclast_proliferation	0.768153	0.0138456	7.94085	1.57702e-06	0.000305095	5.55827
925	gocc_proteasome_regulatory_particle_lid_subcomplex	0.767011	-0.00101305	4.22577	0.000861965	0.00973374	-0.664311
3535	gobp_natural_killer_cell_chemotaxis	0.765879	-0.0163818	2.29619	0.0377626	0.1116	-4.3169
2097	gobp_hormone_mediated_apoptotic_signaling_pathway	0.765495	0.158523	3.06589	0.00844954	0.0420946	-2.89963
1144	gobp_regulation_of_protein_localization_to_endosome	0.764644	-0.0205777	3.91954	0.00156425	0.0142847	-1.25263
40	gomf_gtpase_activating_protein_binding	0.764184	-0.0104806	8.35061	8.78516e-07	0.000229446	6.1248
413	gomf_metallodipeptidase_activity	0.76391	-0.0753598	5.31844	0.000111567	0.00282163	1.36365
345	gobp_collagen_catabolic_process	0.763906	0.00140714	5.53226	7.61168e-05	0.00230491	1.74318
131	gobp_organelle_inheritance	0.763778	-0.00775915	6.63562	1.16979e-05	0.000932165	3.59651
1152	gocc_chromosome_passenger_complex	0.762632	0.0133331	3.9113	0.00158969	0.0144162	-1.26853
174	gobp_lipid_transport_across_blood_brain_barrier	0.762192	-0.0856354	6.36315	1.82884e-05	0.00109664	3.15556
75	gobp_positive_regulation_of_interleukin_5_production	0.761387	-0.0286653	7.53684	2.86443e-06	0.000398996	4.97713
3306	gobp_elastin_catabolic_process	0.761358	-0.0437928	2.4033	0.0308053	0.097315	-4.12813
202	gobp_positive_regulation_of_interleukin_10_production	0.76092	-0.0162557	6.14361	2.641e-05	0.00136587	2.79225
342	gomf_cysteine_type_endopeptidase_inhibitor_activity	0.760392	-0.0340121	5.54456	7.44756e-05	0.00227499	1.76481
266	gobp_regulation_of_mitotic_spindle_assembly	0.76003	-0.0688005	5.84965	4.36523e-05	0.00171059	2.29462
1228	gobp_regulation_of_phosphatidylinositol_biosynthetic_process	0.759633	0.0089044	3.80156	0.00197171	0.0167627	-1.48051
77	gobp_regulation_of_cell_communication_by_electrical_coupling_involved_in_cardiac_conduction	0.758876	0.031953	7.4769	3.13511e-06	0.000425357	4.88895
824	gocc_phospholipid_translocating_atpase_complex	0.757888	-0.013264	4.37474	0.000647038	0.00819433	-0.38048
435	gomf_interleukin_1_receptor_binding	0.757002	0.00436534	5.24089	0.000128359	0.00308268	1.22444
3141	gobp_negative_regulation_of_interleukin_18_production	0.756841	0.083081	2.48407	0.0263846	0.0877553	-3.9835
1769	gobp_positive_regulation_of_interleukin_18_production	0.756651	-0.0442347	3.3083	0.00522722	0.0308698	-2.43442
1327	gomf_pyrimidine_nucleoside_transmembrane_transporter_activity	0.756457	0.00333007	3.70747	0.00237296	0.0186815	-1.66251
580	gobp_nuclear_migration	0.756304	-0.0382901	4.82807	0.000274344	0.00494151	0.470319
245	gobp_regulation_of_copii_vesicle_coating	0.756034	-0.043588	5.93728	3.75327e-05	0.00160043	2.44428
43	gobp_regulation_of_plasma_membrane_organization	0.755931	-0.00869884	8.19087	1.10097e-06	0.000261221	5.90663
1306	gobp_interleukin_2_mediated_signaling_pathway	0.755708	-0.0245435	3.72617	0.00228708	0.0182949	-1.62632
300	gobp_regulation_of_podosome_assembly	0.75564	-0.0334962	5.69495	5.7141e-05	0.00198984	2.02765
1093	gobp_regulation_of_glutamate_secretion_neurotransmission	0.75554	0.000714737	3.98126	0.00138634	0.0132508	-1.13362
259	gobp_response_to_vasopressin	0.755031	0.00326531	5.86808	4.2284e-05	0.00170556	2.32618
305	gobp_cellular_response_to_oxidised_low_density_lipoprotein_particle_stimulus	0.754193	-0.0721672	5.67989	5.867e-05	0.00200775	2.00146
1686	gomf_nuclease_inhibitor_activity	0.753043	-0.0582447	3.37522	0.00457787	0.028366	-2.3053
721	gobp_positive_regulation_of_integrin_activation	0.752623	-0.0181964	4.5567	0.000457232	0.00661493	-0.0364345
196	gobp_positive_regulation_of_platelet_derived_growth_factor_receptor_signaling_pathway	0.751592	0.0108209	6.18601	2.45878e-05	0.00131056	2.86297
522	gobp_surfactant_homeostasis	0.751279	-0.0079744	4.9779	0.000207715	0.00415199	0.746512
1478	gocc_elongin_complex	0.751139	-0.0574443	3.57915	0.00305713	0.0216088	-1.91091
1586	gobp_microtubule_nucleation_by_microtubule_organizing_center	0.750254	-0.049387	3.46978	0.00379575	0.0250027	-2.12254
324	gobp_regulation_of_cardiac_muscle_adaptation	0.749538	-0.0368993	5.61683	6.55469e-05	0.00210661	1.89152
426	gobp_amyloid_beta_clearance_by_cellular_catabolic_process	0.749405	-0.0330476	5.26748	0.000122323	0.00299977	1.27227
286	gobp_positive_regulation_of_bone_resorption	0.749282	-0.0202767	5.73829	5.29719e-05	0.00193496	2.10278
2264	gomf_cadmium_ion_binding	0.74922	-0.0561834	2.95409	0.0105382	0.0486276	-3.11226
996	gobp_regulation_of_vascular_wound_healing	0.748872	-0.0195983	4.11816	0.0010618	0.0111372	-0.870398
710	gobp_negative_regulation_of_endothelial_cell_differentiation	0.748234	0.0116009	4.57093	0.000445055	0.00654476	-0.00966977
759	gobp_amp_catabolic_process	0.746399	0.00385902	4.48807	0.000520989	0.00717097	-0.165828
1210	gobp_establishment_of_sertoli_cell_barrier	0.744717	-0.0553131	3.8237	0.00188776	0.0162855	-1.43771
734	gobp_tolerance_induction_to_self_antigen	0.74416	-0.0618512	4.5211	0.000489233	0.00696324	-0.103496
448	gobp_lymphocyte_aggregation	0.744095	-0.0110791	5.20415	0.000137211	0.00319803	1.15822
332	gomf_map_kinase_scaffold_activity	0.743479	-0.0456502	5.58281	6.9602e-05	0.00219016	1.83196
1015	gobp_medium_chain_fatty_acid_biosynthetic_process	0.741675	0.00483138	4.08939	0.00112288	0.0115574	-0.925639
897	gobp_positive_regulation_of_apoptotic_process_involved_in_development	0.741287	-0.0482068	4.27033	0.000790927	0.00920135	-0.579235
898	gobp_positive_regulation_of_apoptotic_process_involved_in_morphogenesis	0.741287	-0.0482068	4.27033	0.000790927	0.00920135	-0.579235
1867	gomf_hexokinase_activity	0.741071	-0.0394184	3.24357	0.00594287	0.033254	-2.55907
4397	gobp_negative_regulation_of_prostaglandin_biosynthetic_process	0.738867	0.0281797	1.95726	0.0707309	0.168029	-4.88698
1366	gomf_calcium_dependent_protein_serine_threonine_phosphatase_activity	0.738571	0.00429399	3.6704	0.00255296	0.0195192	-1.73427
446	gobp_golgi_disassembly	0.738231	0.0029934	5.20489	0.000137026	0.00319803	1.15957
157	gobp_positive_regulation_of_osteoblast_proliferation	0.737448	0.0041217	6.49116	1.48063e-05	0.000979389	3.36411
1970	gomf_sulfate_binding	0.736302	-0.198728	3.17596	0.00679494	0.0360162	-2.68897
497	gobp_regulation_of_cd8_positive_alpha_beta_t_cell_activation	0.735903	-0.0165398	5.05972	0.000178653	0.00375195	0.896162
3256	gocc_endoplasmic_reticulum_tubular_network_membrane	0.734814	-0.00576554	2.42897	0.0293289	0.0941028	-4.08236
113	gobp_regulation_of_endothelial_cell_differentiation	0.734361	-0.010941	6.8692	8.03964e-06	0.000743276	3.96575
4409	gobp_positive_regulation_of_chromosome_condensation	0.732266	-0.0232034	1.95471	0.071057	0.168329	-4.89108
4410	gocc_condensin_complex	0.732266	-0.0232034	1.95471	0.071057	0.168329	-4.89108
1221	gobp_response_to_interleukin_9	0.731811	-0.0532394	3.80794	0.00194713	0.0166599	-1.46817
683	gobp_adiponectin_activated_signaling_pathway	0.731272	-0.0144673	4.61517	0.000409286	0.00626034	0.0734122
1047	gomf_arginine_binding	0.730561	-0.0559114	4.04368	0.00122737	0.0122327	-1.01347
200	gobp_regulation_of_relaxation_of_cardiac_muscle	0.730224	0.0268456	6.14746	2.62387e-05	0.00136419	2.79869
694	gomf_neuregulin_binding	0.729511	-0.00573769	4.58848	0.000430496	0.00647781	0.0233086
2383	gobp_regulation_of_t_cell_activation_via_t_cell_receptor_contact_with_antigen_bound_to_mhc_molecule_on_antigen_presenting_cell	0.729408	-0.0440296	2.88209	0.0121451	0.0532229	-3.24834
1858	gocc_cdc73_paf1_complex	0.729225	-0.00120304	3.25184	0.00584625	0.0328718	-2.54316
3632	gomf_interleukin_1_receptor_activity	0.729207	0.0155418	2.2607	0.0403787	0.116144	-4.37864
1766	gobp_regulation_of_long_chain_fatty_acid_import_across_plasma_membrane	0.728983	0.000957379	3.31017	0.00520784	0.0308077	-2.4308
1704	gobp_regulation_of_cyclic_nucleotide_phosphodiesterase_activity	0.728841	-0.00450961	3.36271	0.00469279	0.0287708	-2.32945
227	gomf_udp_galactose_beta_n_acetylglucosamine_beta_1_3_galactosyltransferase_activity	0.727735	-0.0639453	6.02075	3.25348e-05	0.00149732	2.58581
899	gomf_endopeptidase_activator_activity	0.727729	0.00632762	4.26703	0.000795968	0.00924969	-0.58552
3188	gocc_protein_complex_involved_in_cell_cell_adhesion	0.727452	0.0105083	2.46183	0.0275375	0.0902187	-4.02351
2664	gomf_guanylyltransferase_activity	0.727136	0.0254626	2.71546	0.016841	0.0660257	-3.56005
510	gobp_regulation_of_synaptic_vesicle_priming	0.726952	-0.0087542	5.02215	0.000191437	0.00392145	0.82754
2154	gobp_positive_regulation_of_myeloid_cell_apoptotic_process	0.725989	-0.0175079	3.03268	0.00902311	0.0437614	-2.96294
3783	gocc_endolysosome_lumen	0.725509	-0.00765503	2.20271	0.045023	0.124334	-4.47857
1794	gobp_rna_3_uridylation	0.725397	-0.0452174	3.29064	0.00541346	0.0315093	-2.46845
268	gobp_regulation_of_lipoprotein_metabolic_process	0.725381	-0.0356894	5.8403	4.43649e-05	0.00172941	2.27857
1632	gobp_regulation_of_nad_p_h_oxidase_activity	0.725277	0.0281081	3.43758	0.00404572	0.0258981	-2.1848
1256	gobp_negative_regulation_of_response_to_type_ii_interferon	0.725179	0.0321509	3.77478	0.00207833	0.0172869	-1.53228
170	gobp_phosphatidylserine_acyl_chain_remodeling	0.725141	0.00765278	6.3924	1.74231e-05	0.0010707	3.20344
1195	gobp_non_lytic_viral_release	0.724963	-0.0272887	3.84836	0.00179849	0.0157229	-1.39004
1958	gocc_dynactin_complex	0.724605	-0.0143772	3.18483	0.0066766	0.0356233	-2.67196
1087	gomf_toll_like_receptor_binding	0.724418	-0.0226996	3.99112	0.0013599	0.0130698	-1.11464
1310	gocc_platelet_dense_tubular_network_membrane	0.724224	-0.0478628	3.72244	0.00230397	0.0183737	-1.63354
765	gobp_positive_regulation_of_melanocyte_differentiation	0.724223	-0.0654774	4.47216	0.000537039	0.00732669	-0.195897
133	gobp_positive_regulation_of_mitochondrial_calcium_ion_concentration	0.723914	-0.0842774	6.62676	1.18673e-05	0.000932165	3.58234
841	gobp_leukotriene_transport	0.723353	-0.0339397	4.35513	0.000671847	0.00833586	-0.417735
779	gocc_polar_microtubule	0.723245	-0.00177952	4.45378	0.000556213	0.00745926	-0.230658
903	gomf_platelet_derived_growth_factor_receptor_binding	0.722461	-0.0168007	4.2623	0.000803265	0.00929314	-0.594548
272	gocc_podosome	0.722109	-0.00192172	5.82099	4.58737e-05	0.00175983	2.24542
1107	gobp_endothelin_receptor_signaling_pathway	0.722033	-0.0334448	3.96412	0.00143358	0.013529	-1.16666
1304	gobp_axo_dendritic_protein_transport	0.721944	-0.00794988	3.7275	0.00228113	0.0182692	-1.62376
649	gomf_interleukin_6_receptor_binding	0.721681	-0.0349504	4.67232	0.000367416	0.00591432	0.180458
418	gobp_regulation_of_primary_mirna_processing	0.721176	-0.0454044	5.30597	0.000114105	0.00285181	1.34131
1479	gobp_retina_vasculature_development_in_camera_type_eye	0.720574	-0.0212842	3.5787	0.00305982	0.0216132	-1.91177
784	gobp_sequestering_of_triglyceride	0.720321	-0.0251433	4.44265	0.000568162	0.0075638	-0.251717
1836	gobp_type_iii_interferon_production	0.719277	-0.0878534	3.26233	0.00572589	0.032565	-2.52297
93	gobp_positive_regulation_of_sodium_ion_transmembrane_transport	0.718874	-0.0595165	7.17573	4.96954e-06	0.000555182	4.43812
3825	gomf_cxcr3_chemokine_receptor_binding	0.718512	-0.0122552	2.18736	0.0463329	0.126508	-4.5048
2496	gocc_serine_protease_inhibitor_complex	0.718295	-0.0192086	2.80981	0.0139995	0.0585938	-3.38415
818	gobp_immune_response_inhibiting_signal_transduction	0.717874	-0.0632009	4.38189	0.000638225	0.00814585	-0.366899
1491	gobp_positive_regulation_of_homotypic_cell_cell_adhesion	0.717154	-0.00518866	3.5689	0.00311973	0.021859	-1.93075
3250	gomf_collagen_receptor_activity	0.716202	0.00692866	2.42985	0.0292795	0.0940909	-4.08079
222	gobp_regulation_of_extracellular_matrix_assembly	0.714843	0.0314094	6.03573	3.17145e-05	0.00149124	2.6111
2176	gobp_positive_regulation_of_protein_localization_to_early_endosome	0.712639	-0.0258792	3.01873	0.00927538	0.0445312	-2.9895
422	gobp_regulation_of_endothelial_cell_development	0.712076	-0.0238561	5.27594	0.000120464	0.00298219	1.28747
775	gobp_negative_regulation_of_lipid_storage	0.711817	0.000758371	4.45797	0.000551779	0.00742931	-0.222727
748	gobp_positive_regulation_of_lamellipodium_organization	0.711508	-0.0404599	4.50258	0.000506782	0.00707801	-0.138428
810	gocc_trappii_protein_complex	0.711368	-0.100786	4.40568	0.000609794	0.00785742	-0.321767
381	gomf_signal_recognition_particle_binding	0.711076	-0.0300385	5.41733	9.34122e-05	0.00256136	1.53996
115	gobp_regulation_of_phosphatidylcholine_metabolic_process	0.710155	-0.00117022	6.82178	8.67045e-06	0.00078223	3.89145
1863	gocc_varicosity	0.710107	0.00329873	3.2477	0.00589438	0.0330534	-2.55112
214	gobp_cytokinetic_process	0.710023	-0.0309812	6.07101	2.98665e-05	0.00145802	2.67053
112	gobp_positive_regulation_of_wound_healing	0.709633	-0.00690467	6.87457	7.97132e-06	0.000743276	3.97415
365	gobp_peripheral_nervous_system_axon_regeneration	0.709327	0.0153312	5.48951	8.21236e-05	0.00234731	1.6678
2332	gobp_negative_regulation_of_protein_exit_from_endoplasmic_reticulum	0.709201	-0.0766229	2.91449	0.0113943	0.0510446	-3.1872
211	gocc_lamin_filament	0.709039	-0.0631531	6.08667	2.90827e-05	0.00143367	2.69685
372	gocc_3m_complex	0.707665	-0.00477978	5.45789	8.68829e-05	0.00243446	1.61189
66	gobp_ganglioside_biosynthetic_process	0.70763	0.0150343	7.68537	2.29465e-06	0.000358455	5.19344
687	gobp_positive_regulation_of_fever_generation	0.707494	-0.0227732	4.60938	0.000413788	0.00629234	0.0625646
489	gomf_acid_phosphatase_activity	0.706467	-0.0632826	5.09239	0.000168261	0.00359472	0.95567
733	gobp_mast_cell_cytokine_production	0.706239	-0.0402059	4.52186	0.000488527	0.00696267	-0.102064
795	gomf_cell_matrix_adhesion_mediator_activity	0.705875	-0.00850316	4.42796	0.000584342	0.00767522	-0.279536
813	gobp_t_cell_chemotaxis	0.704703	-0.0489725	4.40199	0.000614114	0.00789132	-0.328759
921	gomf_acetylesterase_activity	0.704597	0.0112881	4.23903	0.000840171	0.00953014	-0.638982
107	gobp_negative_regulation_of_biomineral_tissue_development	0.704253	-0.0614016	6.99054	6.63568e-06	0.000647878	4.15439
79	gobp_negative_regulation_of_interleukin_2_production	0.70365	-0.00814743	7.35228	3.78808e-06	0.000495139	4.70399
949	gocc_omegasome	0.703344	-0.0652328	4.19248	0.000919301	0.0101201	-0.727987
886	gobp_regulation_of_sequestering_of_triglyceride	0.702645	-0.0325421	4.28394	0.000770438	0.00907923	-0.553266
178	gobp_viral_protein_processing	0.702614	-0.0484153	6.33958	1.90181e-05	0.00111619	3.11691
441	gobp_amino_acid_betaine_transport	0.701678	-0.0185717	5.2167	0.000134117	0.00317714	1.18087
480	gobp_mitotic_cytokinetic_process	0.700904	-0.0225725	5.12099	0.000159679	0.00347534	1.00765
717	gocc_kinetochore_microtubule	0.70083	-0.00907447	4.5638	0.000451115	0.00657294	-0.0230805
504	gobp_quaternary_ammonium_group_transport	0.700482	-0.0232782	5.03252	0.000187817	0.00389311	0.846491
2714	gomf_oxidative_phosphorylation_uncoupler_activity	0.700432	0.0226934	2.69365	0.0175739	0.0676472	-3.60048
1054	gobp_negative_regulation_of_endoplasmic_reticulum_calcium_ion_concentration	0.700406	-0.0200708	4.03647	0.00124475	0.0123376	-1.02735
531	gobp_cell_migration_involved_in_kidney_development	0.700328	-0.000492821	4.95487	0.000216753	0.00426445	0.704223
278	gobp_blood_vessel_maturation	0.69906	-0.0389358	5.78463	4.88638e-05	0.00183626	2.18282
582	gobp_g_protein_coupled_receptor_signaling_pathway_involved_in_heart_process	0.698831	-0.0238082	4.8211	0.000277933	0.00498894	0.457421
597	gobp_regulation_of_heat_generation	0.697875	-0.0411128	4.7949	0.000291882	0.00510326	0.408817
4083	gobp_methylglyoxal_metabolic_process	0.695638	-0.0973986	2.07988	0.0565532	0.144669	-4.68606
189	gobp_plasma_membrane_repair	0.694969	-0.000868959	6.25236	2.19962e-05	0.00121584	2.97312
3597	gobp_chromosome_movement_towards_spindle_pole	0.694827	-0.0222956	2.27207	0.0395224	0.11475	-4.3589
110	gobp_regulation_of_mast_cell_degranulation	0.69415	-0.0160474	6.90251	7.62557e-06	0.000721922	4.01775
1865	gomf_carnitine_transmembrane_transporter_activity	0.693454	-0.0253494	3.24632	0.00591052	0.0331084	-2.55378
231	gobp_phosphatidylcholine_catabolic_process	0.692075	-0.0443378	5.98285	3.47118e-05	0.00156707	2.52167
757	gobp_microtubule_based_protein_transport	0.691997	0.0139507	4.4902	0.000518876	0.00716077	-0.161802
419	gobp_medium_chain_fatty_acid_metabolic_process	0.691924	0.0202116	5.29737	0.000115889	0.00288948	1.32591
880	gomf_insulin_binding	0.691624	-0.0245561	4.29471	0.000754618	0.00895851	-0.532735
28	gobp_actin_filament_severing	0.690813	-0.011461	8.63014	5.96083e-07	0.000208612	6.49848
3183	gobp_peptidyl_lysine_oxidation	0.69068	0.0238726	2.46403	0.0274214	0.0899544	-4.01957
3184	gomf_protein_lysine_6_oxidase_activity	0.69068	0.0238726	2.46403	0.0274214	0.0899544	-4.01957
1213	gobp_negative_regulation_of_cell_size	0.69042	0.00625319	3.8218	0.00189482	0.0163192	-1.44138
920	gomf_rna_polymerase_iii_transcription_regulatory_region_sequence_specific_dna_binding	0.689403	-0.0263774	4.24109	0.00083684	0.00950269	-0.635054
247	gocc_zymogen_granule	0.689125	-0.0184569	5.92222	3.85169e-05	0.00162909	2.41864
5093	gomf_ccr1_chemokine_receptor_binding	0.689089	0.034646	1.70031	0.111353	0.228413	-5.28471
1317	gobp_actomyosin_contractile_ring_organization	0.68873	-0.0415051	3.71595	0.00233361	0.0185112	-1.6461
495	gobp_lymphatic_endothelial_cell_differentiation	0.688698	0.0110841	5.06682	0.000176341	0.00372168	0.909096
854	gomf_s100_protein_binding	0.688511	-0.0272825	4.33688	0.000695815	0.00851046	-0.452439
928	gobp_astral_microtubule_organization	0.687739	-0.0264786	4.2237	0.000865435	0.00974267	-0.668283
119	gobp_positive_regulation_of_response_to_wounding	0.687616	-0.0157292	6.74678	9.77687e-06	0.000858311	3.77324
331	gobp_metanephric_glomerulus_vasculature_development	0.687446	0.0208263	5.59806	6.77526e-05	0.0021384	1.85868
397	gobp_positive_regulation_of_phosphoprotein_phosphatase_activity	0.686635	-0.0322417	5.37037	0.000101615	0.00267398	1.45641
1085	gobp_inflammatory_cell_apoptotic_process	0.685271	-0.0334397	3.99426	0.0013516	0.013014	-1.1086
3282	gobp_regulation_of_3_utr_mediated_mrna_stabilization	0.684766	-0.0342012	2.41579	0.0300785	0.0957435	-4.10589
758	gobp_regulation_of_cell_projection_size	0.684324	-0.00788453	4.48858	0.000520487	0.00717097	-0.164873
215	gobp_dermatan_sulfate_proteoglycan_biosynthetic_process	0.683928	-0.0362531	6.06503	3.01717e-05	0.00146607	2.66047
1070	gobp_negative_regulation_of_low_density_lipoprotein_receptor_activity	0.683783	-0.00922947	4.00795	0.00131594	0.0128305	-1.08222
552	gobp_negative_regulation_of_cd4_positive_alpha_beta_t_cell_activation	0.683554	-0.075027	4.89857	0.000240598	0.00454738	0.60061
2200	gomf_inositol_tetrakisphosphate_kinase_activity	0.683293	-0.0991232	3.00013	0.00962264	0.0456872	-3.02488
565	gomf_cdp_alcohol_phosphatidyltransferase_activity	0.683137	-0.0624823	4.87352	0.000252064	0.00466073	0.554394
857	gobp_cyclic_nucleotide_catabolic_process	0.682167	0.00461275	4.33394	0.000699755	0.00853016	-0.458028
240	gobp_negative_regulation_of_membrane_permeability	0.681397	-0.024652	5.95693	3.62876e-05	0.00157957	2.4777
369	gobp_cementum_mineralization	0.680489	-0.0194209	5.46606	8.56253e-05	0.00242419	1.62636
393	gobp_protein_localization_to_nuclear_envelope	0.680289	-0.0223851	5.38121	9.96568e-05	0.00264915	1.47572
438	gomf_1_acylglycerophosphocholine_o_acyltransferase_activity	0.680252	0.0339863	5.23583	0.000129541	0.00308975	1.21534
611	gocc_hippocampal_mossy_fiber	0.680156	-0.0500771	4.76406	0.000309227	0.00528722	0.35153
776	gobp_negative_regulation_of_myeloid_leukocyte_mediated_immunity	0.67941	0.000908856	4.45785	0.000551907	0.00742931	-0.222957
1585	gobp_cellular_response_to_reactive_nitrogen_species	0.6793	-0.0442864	3.47134	0.00378405	0.0249413	-2.11952
2482	gobp_response_to_diacyl_bacterial_lipopeptide	0.678586	-0.0650367	2.81742	0.0137919	0.0580515	-3.36989
589	gobp_neutrophil_mediated_killing_of_symbiont_cell	0.678437	-0.0170877	4.80509	0.00028637	0.00507518	0.42774
5194	gobp_positive_regulation_of_natural_killer_cell_chemotaxis	0.678177	0.012914	1.66151	0.119015	0.239382	-5.3417
514	gomf_catalytic_activity_acting_on_a_glycoprotein	0.678103	-0.00633428	5.01331	0.00019458	0.00395483	0.811367
1985	gobp_regulation_of_vascular_associated_smooth_muscle_cell_dedifferentiation	0.677604	0.0250251	3.16921	0.00688648	0.0362434	-2.70193
2770	gobp_positive_regulation_of_platelet_aggregation	0.677433	-0.0119509	2.66583	0.0185538	0.0699752	-3.6519
4672	gobp_meiotic_chromosome_condensation	0.677414	-0.0348151	1.85913	0.0843314	0.188545	-5.04283
248	gomf_lipoprotein_particle_receptor_activity	0.676751	-0.0131482	5.9184	3.87704e-05	0.0016332	2.41214
2305	gocc_calcineurin_complex	0.676639	-0.00607954	2.93189	0.01101	0.0498903	-3.1543
3927	gocc_transcription_factor_tfiia_complex	0.676108	-0.0202601	2.14592	0.0500511	0.133151	-4.57523
161	gobp_regulation_of_lamellipodium_morphogenesis	0.675139	-0.0188387	6.46258	1.55183e-05	0.00100695	3.31775
1454	gomf_corticotropin_releasing_hormone_receptor_binding	0.674447	-0.00441897	3.59427	0.0029671	0.0213075	-1.88163
769	gobp_microglial_cell_migration	0.673411	0.00125389	4.46415	0.00054531	0.00739956	-0.211042
168	gobp_negative_regulation_of_lipoprotein_particle_clearance	0.673314	-0.024718	6.3983	1.72539e-05	0.0010707	3.21307
3502	gocc_nls_dependent_protein_nuclear_import_complex	0.672654	-0.00793492	2.3083	0.0369073	0.1101	-4.29574
774	gobp_choline_transport	0.672467	0.00317526	4.45887	0.000550834	0.00742931	-0.22103
4055	gomf_opsonin_receptor_activity	0.671246	-0.0369685	2.0974	0.0547555	0.141068	-4.65682
1492	gomf_collagen_binding	0.671209	-0.00702263	3.56825	0.00312372	0.0218723	-1.932
343	gobp_ubiquitin_independent_protein_catabolic_process_via_the_multivesicular_body_sorting_pathway	0.670988	-0.0360632	5.53379	7.591e-05	0.00230491	1.74588
1708	gobp_positive_regulation_of_g0_to_g1_transition	0.670825	-0.0839575	3.35906	0.00472681	0.0289116	-2.33649
544	gobp_regulation_of_spindle_assembly	0.670109	-0.0546813	4.92938	0.000227227	0.00436368	0.657373
2055	gobp_regulation_of_bile_acid_secretion	0.669276	0.0104717	3.1027	0.00785587	0.0399301	-2.8293
868	gobp_protein_maturation_by_protein_folding	0.669178	-0.0394274	4.31337	0.00072799	0.00876188	-0.497182
237	gocc_endoplasmic_reticulum_plasma_membrane_contact_site	0.669159	0.00563525	5.95815	3.62121e-05	0.00157957	2.47976
1837	gobp_regulation_of_membrane_depolarization_during_action_potential	0.668955	0.0209164	3.2623	0.00572623	0.032565	-2.52302
1007	gocc_chromaffin_granule	0.668381	-0.0283582	4.10572	0.00108779	0.0112851	-0.894281
1896	gomf_aminoacyl_trna_hydrolase_activity	0.667521	-0.0574019	3.22479	0.00616822	0.0339713	-2.59519
2228	gobp_exocyst_localization	0.667386	-0.067141	2.98106	0.00999193	0.0468517	-3.0611
2189	gobp_positive_regulation_of_fibroblast_migration	0.667145	-0.0180339	3.01309	0.00937943	0.0447633	-3.00024
919	gomf_angiotensin_receptor_binding	0.667038	-0.0392585	4.24295	0.000833831	0.00947882	-0.631491
466	gobp_positive_regulation_of_systemic_arterial_blood_pressure	0.666979	-0.0557391	5.14608	0.000152523	0.00341134	1.05318
2699	gobp_regulation_of_tau_protein_kinase_activity	0.666494	0.00806431	2.69773	0.0174346	0.067441	-3.59293
1521	gomf_myristoyltransferase_activity	0.665953	-0.0630982	3.54012	0.00330241	0.0226826	-1.98644
1850	gobp_negative_regulation_of_cysteine_type_endopeptidase_activity_involved_in_apoptotic_signaling_pathway	0.6656	0.0490315	3.25694	0.00578742	0.0326655	-2.53334
2449	gobp_renal_control_of_peripheral_vascular_resistance_involved_in_regulation_of_systemic_arterial_blood_pressure	0.665275	-0.03181	2.84074	0.0131741	0.0561985	-3.32613
2115	gobp_pore_complex_assembly	0.664385	-0.039618	3.05913	0.00856328	0.0422824	-2.91252
2021	gomf_oxidoreductase_activity_acting_on_ch_or_ch2_groups_disulfide_as_acceptor	0.664344	-0.0470224	3.12932	0.00745268	0.0385073	-2.77838
770	gomf_mhc_class_i_protein_binding	0.664319	-0.0794331	4.46407	0.000545387	0.00739956	-0.211182
549	gobp_regulation_of_lamellipodium_organization	0.664051	-0.0301776	4.9079	0.000236467	0.00449976	0.617804
2339	gobp_bone_trabecula_formation	0.663722	-0.0287183	2.91021	0.0114907	0.0513037	-3.19528
414	gobp_positive_regulation_of_cholesterol_metabolic_process	0.663622	-0.01892	5.31719	0.000111817	0.00282163	1.36142
715	gobp_leukocyte_aggregation	0.663106	-0.0145367	4.56499	0.000450094	0.00657294	-0.0208345
534	gomf_procollagen_proline_dioxygenase_activity	0.662951	-0.0628114	4.94967	0.000218847	0.00428144	0.694681
148	gobp_post_translational_protein_targeting_to_endoplasmic_reticulum_membrane	0.662844	-0.0372268	6.5317	1.3855e-05	0.000968791	3.42963
800	gobp_long_chain_fatty_acid_import_across_plasma_membrane	0.6626	-0.0263029	4.42205	0.00059098	0.00770701	-0.290725
1081	gobp_regulation_of_extracellular_matrix_constituent_secretion	0.662423	-0.048383	3.99744	0.00134323	0.0129812	-1.10247
851	gobp_de_novo_nad_biosynthetic_process	0.66237	-0.0550494	4.34221	0.000688724	0.00845487	-0.442298
802	gobp_protein_localization_to_phagophore_assembly_site	0.661931	-0.0311589	4.42093	0.000592252	0.00770701	-0.292855
477	gobp_granzyme_mediated_programmed_cell_death_signaling_pathway	0.661824	-0.040293	5.12477	0.000158578	0.00346629	1.01452
1578	gobp_regulation_of_modification_of_postsynaptic_actin_cytoskeleton	0.661584	-0.0571108	3.47768	0.00373685	0.0247299	-2.10726
927	gobp_positive_regulation_of_chemokine_c_x_c_motif_ligand_2_production	0.661178	-0.015765	4.22433	0.000864368	0.00974116	-0.667063
378	gobp_cardiac_muscle_cell_cardiac_muscle_cell_adhesion	0.660066	-0.0039267	5.42539	9.20749e-05	0.00254473	1.55427
186	gobp_interleukin_10_mediated_signaling_pathway	0.659851	-0.183723	6.26109	2.16774e-05	0.00121516	2.98755
264	gomf_phosphatidylethanolamine_binding	0.659698	-0.0889238	5.85567	4.32007e-05	0.00170954	2.30492
1414	gobp_response_to_interleukin_2	0.658906	-0.0252805	3.63098	0.00275951	0.0203703	-1.81056
2387	gobp_acetylcholine_secretion	0.658525	0.021881	2.87957	0.0122056	0.0533846	-3.25309
1115	gocc_chromaffin_granule_membrane	0.658108	-0.0204244	3.95206	0.00146777	0.0137523	-1.1899
123	gomf_oleate_transmembrane_transporter_activity	0.658032	-0.0796677	6.6635	1.11815e-05	0.000932165	3.641
1601	gobp_positive_regulation_of_lamellipodium_assembly	0.657717	-0.0312008	3.45726	0.00389106	0.0253903	-2.14676
1532	gobp_postsynaptic_cytoskeleton_organization	0.657447	-0.0259114	3.51739	0.00345435	0.0235558	-2.03044
3737	gobp_random_inactivation_of_x_chromosome	0.657219	-0.0170131	2.21709	0.0438267	0.12252	-4.4539
478	gobp_fever_generation	0.65686	-0.00310115	5.1247	0.000158599	0.00346629	1.01439
396	gobp_positive_regulation_of_blood_vessel_endothelial_cell_migration	0.656569	-0.00210434	5.37079	0.000101538	0.00267398	1.45716
798	gobp_zygotic_determination_of_anterior_posterior_axis_embryo	0.656214	-0.00763962	4.42578	0.000586781	0.00768184	-0.283662
394	gomf_long_chain_fatty_acid_transmembrane_transporter_activity	0.654886	-0.0113027	5.37834	0.000100172	0.00264962	1.47061
676	gomf_fmn_binding	0.654248	-0.0644113	4.63347	0.000395367	0.00609591	0.107728
1242	gobp_hepatocyte_apoptotic_process	0.653424	-0.0151384	3.78733	0.00202767	0.0170556	-1.50802
3340	gobp_immune_complex_clearance	0.653231	0.0208948	2.3929	0.0314236	0.0982783	-4.14662
317	gobp_negative_regulation_of_fatty_acid_metabolic_process	0.653212	-0.0314756	5.64687	6.21711e-05	0.0020489	1.94397
135	gobp_negative_regulation_of_tissue_remodeling	0.651412	0.00157109	6.61723	1.20522e-05	0.000932663	3.5671
301	gobp_keratan_sulfate_metabolic_process	0.651296	-0.0833552	5.69292	5.73447e-05	0.0019903	2.02412
2631	gomf_interleukin_2_receptor_binding	0.651106	-0.0269129	2.73045	0.0163548	0.0649407	-3.53223
1965	gobp_negative_regulation_of_translational_elongation	0.650994	-0.0408998	3.1796	0.00674613	0.0358661	-2.68199
633	gobp_positive_regulation_of_glial_cell_migration	0.650987	0.000670805	4.70363	0.000346383	0.00570955	0.23894
351	gobp_negative_regulation_of_synapse_assembly	0.649736	-0.0194278	5.51858	7.79869e-05	0.0023162	1.71909
1963	gobp_n_terminal_protein_lipidation	0.648499	-0.0221762	3.18044	0.00673494	0.0358296	-2.68038
708	gobp_positive_regulation_of_nitric_oxide_synthase_activity	0.648289	-0.0491414	4.57136	0.000444691	0.00654476	-0.0088584
1211	gobp_monocyte_chemotaxis	0.64823	-0.0259641	3.82369	0.00188778	0.0162855	-1.43772
553	gocc_axon_hillock	0.647256	-0.0487327	4.89832	0.00024071	0.00454738	0.600147
1706	gocc_copii_vesicle_coat	0.646742	-0.0101466	3.3607	0.00471154	0.028852	-2.33334
542	gobp_regulation_of_synaptic_transmission_dopaminergic	0.646528	0.00778085	4.93241	0.000225955	0.00435142	0.662947
1150	gomf_type_1_angiotensin_receptor_binding	0.646251	-0.0380203	3.91313	0.00158398	0.0143894	-1.26498
4387	gobp_ectodermal_cell_differentiation	0.646103	-0.0610461	1.96181	0.0701509	0.167054	-4.87964
2277	gobp_constitutive_heterochromatin_formation	0.645597	-0.0597064	2.94757	0.0106746	0.0489675	-3.1246
791	gobp_dentinogenesis	0.64523	0.00796387	4.4313	0.000580619	0.00766037	-0.273203
1966	gobp_aminophospholipid_transport	0.644966	-0.0250963	3.17783	0.00676985	0.0359739	-2.68539
2931	gobp_negative_regulation_of_vasoconstriction	0.64464	-0.0431459	2.58441	0.0217358	0.0774543	-3.80143
452	gobp_neutrophil_mediated_cytotoxicity	0.644514	-0.027293	5.18869	0.000141124	0.00326177	1.13031
619	gocc_extrinsic_component_of_presynaptic_membrane	0.64438	-0.0303602	4.74792	0.000318725	0.00537919	0.321508
525	gobp_cell_cell_junction_maintenance	0.644313	-0.0175545	4.96514	0.000212674	0.0042276	0.723088
398	gobp_regulation_of_protein_lipidation	0.644069	-0.0324118	5.36872	0.000101916	0.00267518	1.45347
1092	gobp_thorax_and_anterior_abdomen_determination	0.643829	-0.0328329	3.98261	0.00138271	0.0132282	-1.13104
465	gobp_o_glycan_processing	0.643821	-0.00545688	5.14735	0.00015217	0.00341134	1.05548
459	gobp_cellular_response_to_growth_hormone_stimulus	0.643708	-0.0423834	5.1578	0.000149294	0.00339798	1.07442
1746	gobp_membrane_depolarization_during_av_node_cell_action_potential	0.643698	0.0207645	3.32848	0.0050222	0.0300498	-2.3955
2287	gobp_bronchiole_development	0.643336	0.00196154	2.94185	0.0107959	0.0492974	-3.13545
1820	gomf_phosphatidylserine_flippase_activity	0.643333	-0.0232038	3.27389	0.00559618	0.0321124	-2.50071
690	gobp_negative_regulation_of_cellular_response_to_hypoxia	0.642737	-0.0481139	4.60177	0.000419794	0.00635415	0.0482717
911	gobp_regulation_of_superoxide_anion_generation	0.64229	-0.015577	4.25275	0.000818206	0.00938287	-0.612779
2967	gobp_mitotic_spindle_elongation	0.641315	-0.110986	2.57145	0.0222886	0.0784795	-3.82509
2268	gobp_regulation_of_translational_termination	0.641068	-0.14722	2.95283	0.0105645	0.048663	-3.11465
546	gomf_adp_phosphatase_activity	0.640735	-0.0419438	4.92399	0.000229513	0.00439142	0.647437
1202	gobp_positive_regulation_of_digestive_system_process	0.640373	0.0266112	3.83424	0.00184905	0.0160708	-1.41733
269	gobp_negative_regulation_of_regulated_secretory_pathway	0.639663	-0.0112357	5.83052	4.51226e-05	0.0017524	2.26178
3037	gobp_negative_regulation_of_lipoprotein_metabolic_process	0.639303	-0.0173516	2.53605	0.0238686	0.0820885	-3.88951
228	gobp_positive_regulation_of_endothelial_cell_differentiation	0.639266	-0.00125535	6.01451	3.28829e-05	0.00149937	2.57527
130	gocc_endolysosome_membrane	0.639206	-0.0221375	6.63702	1.16714e-05	0.000932165	3.59875
830	gobp_positive_regulation_of_hepatic_stellate_cell_activation	0.639146	0.0190969	4.36983	0.000653158	0.00822113	-0.389801
4006	gobp_satellite_cell_activation_involved_in_skeletal_muscle_regeneration	0.639068	0.0025051	2.11625	0.0528808	0.137878	-4.62522
99	gobp_positive_regulation_of_protein_dephosphorylation	0.639	-0.0246823	7.07456	5.81663e-06	0.000613802	4.28374
1709	gobp_chitin_metabolic_process	0.63865	-0.0243889	3.35817	0.00473518	0.0289259	-2.33821
1710	gomf_chitinase_activity	0.63865	-0.0243889	3.35817	0.00473518	0.0289259	-2.33821
2290	gomf_phosphatidylinositol_kinase_activity	0.638299	-0.0248833	2.94124	0.0108087	0.0492974	-3.13659
354	gobp_positive_regulation_of_coagulation	0.637845	0.0046616	5.51409	7.86118e-05	0.0023162	1.71117
803	gobp_response_to_vitamin_e	0.637724	-0.0288071	4.4208	0.000592393	0.00770701	-0.29309
1472	gobp_regulation_of_basement_membrane_organization	0.637699	-0.0494999	3.58308	0.00303346	0.0215287	-1.9033
1218	gobp_regulation_of_platelet_derived_growth_factor_receptor_beta_signaling_pathway	0.63716	-0.0215694	3.80948	0.00194126	0.0166444	-1.4652
78	gobp_positive_regulation_of_monooxygenase_activity	0.637146	-0.0105399	7.42623	3.38497e-06	0.000453369	4.81402
647	gobp_regulation_of_cholesterol_storage	0.637006	-0.00493513	4.67377	0.000366416	0.00591432	0.183159
1319	gobp_bundle_of_his_cell_to_purkinje_myocyte_communication	0.636274	0.0150236	3.71507	0.00233769	0.0185154	-1.64781
2274	gomf_integrin_binding_involved_in_cell_matrix_adhesion	0.636051	-0.0191756	2.95008	0.0106219	0.0487982	-3.11985
353	gomf_disulfide_oxidoreductase_activity	0.635679	-0.018101	5.51465	7.8533e-05	0.0023162	1.71217
2684	gomf_histone_h3k4me_h3k4me2_h3k4me3_demethylase_activity	0.635074	-0.027721	2.70565	0.0171671	0.06682	-3.57826
417	gobp_negative_regulation_of_phospholipid_metabolic_process	0.633649	-0.0310066	5.30712	0.000113868	0.00285181	1.34338
293	gobp_phosphatidylethanolamine_acyl_chain_remodeling	0.63322	0.0148454	5.71236	5.54263e-05	0.00196613	2.05787
275	gobp_positive_regulation_of_substrate_adhesion_dependent_cell_spreading	0.633012	-0.00907501	5.81201	4.65944e-05	0.00177008	2.22997
682	gobp_establishment_of_endothelial_barrier	0.632958	-0.0211326	4.62111	0.00040471	0.00619943	0.0845624
2960	gobp_positive_regulation_of_chromosome_segregation	0.632393	-0.0136197	2.57395	0.0221806	0.0782364	-3.82051
1032	gomf_extracellular_matrix_protein_binding	0.631827	0.00525792	4.06316	0.00118168	0.0119622	-0.97603
1371	gobp_regulation_of_microvillus_length	0.630863	-0.0116788	3.66642	0.00257306	0.0196067	-1.74196
1432	gobp_regulation_of_metaphase_plate_congression	0.630001	-0.0305481	3.61759	0.0028335	0.0206715	-1.83649
454	gobp_positive_regulation_of_calcium_ion_import_across_plasma_membrane	0.629778	-0.00353461	5.17812	0.000143867	0.00331053	1.11119
1247	gobp_regulation_of_superoxide_metabolic_process	0.628631	-0.012698	3.78283	0.00204568	0.0171355	-1.51672
796	gobp_negative_regulation_of_alpha_beta_t_cell_proliferation	0.628552	-0.126726	4.42703	0.000585378	0.00767522	-0.28129
281	gobp_regulation_of_nitric_oxide_synthase_activity	0.628357	-0.050381	5.76592	5.04808e-05	0.00187677	2.15055
235	gomf_adenyl_nucleotide_exchange_factor_activity	0.62787	-0.00527611	5.96265	3.59338e-05	0.00157957	2.4874
629	gomf_olfactory_receptor_binding	0.627771	0.0408654	4.71648	0.00033811	0.00561563	0.262924
213	gobp_platelet_morphogenesis	0.627381	-0.0385878	6.08157	2.93355e-05	0.00143882	2.68829
1409	gobp_toll_like_receptor_2_signaling_pathway	0.626861	-0.0593801	3.63311	0.00274792	0.0203607	-1.80644
673	gomf_protein_disulfide_isomerase_activity	0.626351	-0.0124627	4.63993	0.000390567	0.00606278	0.119844
225	gobp_regulation_of_bone_resorption	0.626132	-0.0140981	6.02832	3.21173e-05	0.00149124	2.5986
2464	gocc_phagolysosome	0.625133	-0.00231611	2.82862	0.0134919	0.0572035	-3.34889
1934	gobp_negative_regulation_of_protein_localization_to_microtubule	0.624802	-0.0181007	3.19805	0.006504	0.035133	-2.64658
1370	gobp_arginine_catabolic_process	0.624773	-0.0543522	3.66682	0.00257102	0.0196055	-1.74119
1757	gobp_regulation_of_high_density_lipoprotein_particle_clearance	0.624469	0.0269784	3.31945	0.00511297	0.0304013	-2.41292
226	gobp_late_endosome_to_vacuole_transport_via_multivesicular_body_sorting_pathway	0.624448	-0.0272547	6.02475	3.23138e-05	0.00149373	2.59256
4561	gobp_regulation_of_chromosome_condensation	0.624213	-0.0333689	1.90067	0.0783099	0.179369	-4.97743
839	gobp_regulation_of_cholesterol_biosynthetic_process	0.62406	-0.0757033	4.35659	0.000669975	0.00833586	-0.414972
3341	gobp_sequestering_of_extracellular_ligand_from_receptor	0.623422	-0.0905997	2.39279	0.0314299	0.0982783	-4.1468
913	gocc_neurofibrillary_tangle	0.623149	-0.0447448	4.25126	0.000820567	0.00938652	-0.615629
1452	gomf_nedd8_transferase_activity	0.622358	-0.0403607	3.59503	0.00296263	0.0213075	-1.88016
1019	gobp_positive_regulation_of_protein_depolymerization	0.622089	-0.0521362	4.08479	0.00113296	0.0116051	-0.934459
581	gobp_regulation_of_pigment_cell_differentiation	0.62097	-0.0388102	4.82312	0.00027689	0.00497878	0.461151
1500	gobp_response_to_symbiont	0.620861	0.0956963	3.56318	0.00315521	0.021975	-1.94182
1173	gocc_cbm_complex	0.61992	-0.0321461	3.88086	0.00168741	0.0150285	-1.32728
252	gobp_regulation_of_sensory_perception	0.619496	-0.0222003	5.8967	4.02462e-05	0.00166846	2.37512
1183	gobp_positive_regulation_of_myoblast_fusion	0.619098	-0.0277246	3.85765	0.00176601	0.0155955	-1.37211
536	gobp_positive_regulation_of_ruffle_assembly	0.618456	-0.00905124	4.94308	0.000221533	0.00431565	0.682569
1340	gobp_voluntary_skeletal_muscle_contraction	0.618178	0.017039	3.69635	0.00242556	0.0189103	-1.68404
4696	gobp_monoubiquitinated_protein_deubiquitination	0.617832	-0.000843176	1.85012	0.0856911	0.190633	-5.0569
341	gomf_lbd_domain_binding	0.617426	0.0572349	5.54587	7.43018e-05	0.00227499	1.76713
1841	gocc_peptidase_inhibitor_complex	0.616846	-0.111213	3.26065	0.00574498	0.0325891	-2.5262
389	gobp_negative_regulation_of_calcineurin_mediated_signaling	0.616639	0.00184369	5.40101	9.61813e-05	0.00257871	1.51096
1457	gobp_response_to_indole_3_methanol	0.616076	0.0210708	3.59287	0.00297532	0.0213337	-1.88434
2251	gobp_positive_regulation_of_peptidyl_lysine_acetylation	0.616046	-0.0620303	2.96211	0.0103729	0.048141	-3.09706
1462	gobp_negative_regulation_of_cell_adhesion_molecule_production	0.616013	-0.0139449	3.58996	0.0029925	0.021372	-1.88998
330	gobp_bronchus_development	0.615896	0.0317029	5.59943	6.75885e-05	0.0021384	1.86109
1049	gobp_antifungal_innate_immune_response	0.615549	-0.00529519	4.04308	0.00122881	0.0122327	-1.01463
1365	gomf_acyltransferase_activity_acyl_groups_converted_into_alkyl_on_transfer	0.615258	-0.0260444	3.6714	0.00254792	0.0195004	-1.73233
5312	gobp_regulation_of_natural_killer_cell_chemotaxis	0.614934	0.0166205	1.62207	0.127268	0.250248	-5.39873
4190	gobp_negative_regulation_of_metallopeptidase_activity	0.614915	-0.0233702	2.03513	0.0613933	0.153057	-4.76014
2045	gobp_regulation_of_bone_mineralization_involved_in_bone_maturation	0.614587	-0.153628	3.11059	0.00773414	0.0395103	-2.81421
219	gomf_cargo_adaptor_activity	0.61458	-0.0267223	6.05211	3.08417e-05	0.00147125	2.63872
287	gobp_free_ubiquitin_chain_polymerization	0.614509	-0.0294529	5.73359	5.34082e-05	0.00194409	2.09465
1048	gobp_protein_import_into_peroxisome_matrix_substrate_release	0.614257	-0.00963629	4.04368	0.00122739	0.0122327	-1.01349
893	gobp_positive_regulation_of_heat_generation	0.614052	-0.029455	4.27793	0.000779411	0.00911815	-0.564723
96	gomf_acylglycerol_o_acyltransferase_activity	0.614038	-0.0096087	7.13719	5.27577e-06	0.000574125	4.37949
1137	gobp_positive_regulation_of_vascular_endothelial_growth_factor_signaling_pathway	0.613674	-0.0203723	3.92484	0.00154808	0.0142241	-1.2424
968	gomf_flippase_activity	0.613534	-0.0284586	4.15732	0.000984098	0.0106128	-0.79531
2023	gocc_bleb	0.613451	-0.0415898	3.12793	0.00747316	0.0385894	-2.78104
1158	gobp_late_endosome_to_lysosome_transport	0.612804	-0.0393254	3.90442	0.00161125	0.014536	-1.2818
2937	gocc_endoplasmic_reticulum_chaperone_complex	0.612397	-0.0205862	2.58272	0.021807	0.0775533	-3.80451
2835	gobp_negative_regulation_of_macrophage_apoptotic_process	0.612266	0.0200239	2.63373	0.0197503	0.07278	-3.71102
4309	gobp_modulation_by_virus_of_host_process	0.611852	0.0209607	1.99233	0.066375	0.160923	-4.83018
490	gobp_negative_regulation_of_voltage_gated_calcium_channel_activity	0.611675	0.0157149	5.08172	0.000171586	0.00365091	0.936238
167	gomf_phosphatase_activator_activity	0.611551	-0.0447829	6.41998	1.66469e-05	0.00104138	3.24844
1738	gobp_regulation_of_plasma_cell_differentiation	0.611438	-0.0150463	3.33578	0.00495004	0.0297468	-2.38141
1309	gobp_regulation_of_keratinocyte_migration	0.610651	-0.0218768	3.72376	0.002298	0.0183401	-1.63099
2521	gobp_positive_regulation_of_adipose_tissue_development	0.610218	-0.0226349	2.79508	0.01441	0.0596803	-3.41172
1139	gocc_oxoglutarate_dehydrogenase_complex	0.610193	-0.0650106	3.92336	0.00155257	0.014226	-1.24525
881	gobp_extracellular_matrix_assembly	0.610188	-0.00355362	4.29392	0.000755764	0.00896194	-0.534237
995	gobp_negative_regulation_of_stress_activated_protein_kinase_signaling_cascade	0.609543	-0.0423278	4.11932	0.00105942	0.0111234	-0.868177
671	gobp_positive_regulation_of_extracellular_matrix_organization	0.609521	-0.024256	4.64151	0.000389407	0.00606136	0.122794
2954	gobp_isopentenyl_diphosphate_biosynthetic_process	0.609415	-0.0174175	2.57682	0.0220577	0.0780082	-3.81528
3099	gobp_protein_desumoylation	0.6094	-0.0236013	2.50775	0.0252082	0.0849789	-3.94076
855	gobp_3_phosphoadenosine_5_phosphosulfate_metabolic_process	0.608926	-0.154735	4.33636	0.00069651	0.00851046	-0.453427
105	gobp_negative_regulation_of_calcium_ion_transmembrane_transport	0.608809	0.00211775	7.00956	6.44025e-06	0.000638978	4.18375
1795	gomf_nitric_oxide_synthase_regulator_activity	0.608501	-0.0117116	3.2906	0.00541392	0.0315093	-2.46853
767	gobp_positive_regulation_of_phospholipid_metabolic_process	0.608324	0.0146695	4.46517	0.000544243	0.00739956	-0.209102
519	gobp_regulation_of_metanephros_development	0.607966	0.0714333	4.99213	0.00020233	0.00407271	0.772593
1742	gobp_negative_regulation_of_adenylate_cyclase_activating_g_protein_coupled_receptor_signaling_pathway	0.607888	-0.0209559	3.33307	0.00497678	0.0298464	-2.38666
4537	gocc_garp_complex	0.607721	-0.0487123	1.90758	0.0773468	0.178088	-4.96647
2095	gobp_cellular_response_to_potassium_ion	0.60764	-0.0196009	3.06625	0.00844356	0.0420946	-2.89894
150	gobp_negative_regulation_of_calcium_ion_transmembrane_transporter_activity	0.607555	0.000905022	6.52927	1.39101e-05	0.000968791	3.42571
309	gobp_mitotic_nuclear_membrane_disassembly	0.606861	-0.0221677	5.66526	6.0195e-05	0.00202926	1.97601
601	gomf_map_kinase_tyrosine_serine_threonine_phosphatase_activity	0.60633	0.0421005	4.79128	0.000293862	0.00510326	0.402108
1009	gobp_endothelial_cell_activation	0.606311	-0.0230199	4.10313	0.00109327	0.0113115	-0.899241
1878	gobp_negative_regulation_of_cell_growth_involved_in_cardiac_muscle_cell_development	0.606309	0.0170282	3.23334	0.00606465	0.0337272	-2.57876
1077	gobp_positive_regulation_of_leukocyte_degranulation	0.605685	-0.037256	4.00086	0.00133428	0.0129335	-1.09588
1527	gobp_positive_regulation_of_calcium_ion_import	0.605662	-0.0443882	3.5271	0.00338861	0.0231832	-2.01165
1572	gobp_retrograde_trans_synaptic_signaling_by_lipid	0.604984	-0.0279813	3.48138	0.00370958	0.024639	-2.10011
1654	gobp_regulation_of_collagen_fibril_organization	0.604951	-0.0105829	3.41277	0.00424957	0.0268411	-2.23276
750	gobp_regulation_of_lipid_storage	0.604838	-0.0166963	4.49963	0.000509641	0.00709873	-0.144004
946	gobp_chemokine_c_x_c_motif_ligand_2_production	0.604188	-0.023733	4.19841	0.000908802	0.0100362	-0.716631
1957	gobp_guanine_nucleotide_transport	0.604143	-0.0309452	3.186	0.00666109	0.0355587	-2.6697
2311	gobp_positive_regulation_of_translation_in_response_to_endoplasmic_reticulum_stress	0.603987	-0.00348912	2.93003	0.0110505	0.0499531	-3.15782
3047	gobp_pericentric_heterochromatin_formation	0.603804	-0.0881843	2.53324	0.0239983	0.0822811	-3.8946
366	gobp_regulation_of_bone_remodeling	0.602906	-0.0224029	5.48788	8.23613e-05	0.00234731	1.66493
2748	gobp_intracellular_transport_of_virus	0.602834	-0.0430106	2.67604	0.0181883	0.0691234	-3.63305
1754	gobp_ip_10_production	0.60217	-0.103964	3.32202	0.00508697	0.030284	-2.40796
2318	gobp_positive_regulation_of_t_helper_17_cell_differentiation	0.601896	-0.00730307	2.92613	0.0111357	0.0501738	-3.16518
1680	gomf_tat_protein_binding	0.601732	-0.0288181	3.38332	0.00450498	0.028014	-2.28966
718	gobp_regulation_of_integrin_mediated_signaling_pathway	0.601554	-0.0657562	4.5611	0.000453433	0.00659752	-0.0281623
169	gobp_positive_regulation_of_dephosphorylation	0.599889	-0.0240535	6.39397	1.7378e-05	0.0010707	3.206
2472	gomf_angiotensin_receptor_activity	0.59984	-0.00877814	2.82279	0.013647	0.0576742	-3.35981
290	gobp_negative_regulation_of_systemic_arterial_blood_pressure	0.599584	0.0157008	5.71636	5.50401e-05	0.00196613	2.0648
1082	gobp_negative_regulation_of_interleukin_1_beta_production	0.599443	-0.00941767	3.9966	0.00134543	0.0129905	-1.10408
1753	gocc_signal_recognition_particle	0.599333	0.0114289	3.32397	0.00506734	0.0301988	-2.4042
1546	gomf_pattern_recognition_receptor_activity	0.59892	-0.0092519	3.50498	0.00354028	0.023919	-2.05446
395	gobp_glycoprotein_catabolic_process	0.59871	-0.0663345	5.37828	0.000100182	0.00264962	1.47051
1525	gobp_activation_of_nf_kappab_inducing_kinase_activity	0.598317	-0.128704	3.53262	0.00335184	0.0229617	-2.00097
1014	gobp_platelet_derived_growth_factor_receptor_beta_signaling_pathway	0.598035	-0.0331768	4.09102	0.00111933	0.0115321	-0.922505
3651	gomf_sphingosine_1_phosphate_receptor_activity	0.597484	-0.0313833	2.24946	0.0412421	0.118011	-4.3981
707	gobp_thrombopoietin_mediated_signaling_pathway	0.59699	-0.017023	4.57159	0.000444501	0.00654476	-0.00843601
1193	gobp_regulation_of_lamellipodium_assembly	0.596686	-0.0287682	3.84983	0.00179333	0.0156917	-1.38722
2297	gobp_sequestering_of_bmp_in_extracellular_matrix	0.596683	-0.221357	2.93878	0.0108613	0.0493797	-3.14125
2298	gocc_er_ubiquitin_ligase_complex	0.596497	-0.0282755	2.93876	0.0108619	0.0493797	-3.1413
2966	gobp_modulation_of_microtubule_cytoskeleton_involved_in_cerebral_cortex_radial_glia_guided_migration	0.596063	-0.173235	2.57155	0.0222841	0.0784795	-3.8249
2904	gomf_cytoskeleton_nuclear_membrane_anchor_activity	0.595845	-0.0212899	2.59729	0.0211994	0.0762618	-3.77787
442	gobp_endothelial_cell_development	0.595358	-0.0158492	5.21447	0.000134662	0.00318283	1.17685
1224	gomf_nucleotidase_activity	0.594762	-0.0142323	3.80421	0.00196147	0.0167272	-1.47538
3496	gobp_regulation_of_interleukin_1_mediated_signaling_pathway	0.59334	-0.0264304	2.31164	0.0366747	0.109594	-4.2899
1748	gomf_phosphatidylcholine_floppase_activity	0.593307	-0.0177463	3.32661	0.00504088	0.030127	-2.39911
1008	gobp_negative_regulation_of_interleukin_1_production	0.592337	0.0170391	4.10332	0.00109287	0.0113115	-0.898881
848	gobp_cortical_actin_cytoskeleton_organization	0.592286	-0.0378918	4.34646	0.000683127	0.00841583	-0.434219
1351	gobp_regulation_of_neutrophil_degranulation	0.592031	-0.0333614	3.68317	0.00248942	0.0192502	-1.70954
596	gocc_phagophore_assembly_site	0.591597	-0.0454091	4.79613	0.000291212	0.00510326	0.4111
1167	gobp_regulation_of_golgi_organization	0.590312	-0.0210763	3.88764	0.00166513	0.0149063	-1.31419
746	gobp_viral_translational_termination_reinitiation	0.589981	-0.0369539	4.50443	0.000505008	0.00706313	-0.134951
684	gobp_regulation_of_leukocyte_degranulation	0.589981	-0.0198917	4.61235	0.000411471	0.00628063	0.0681326
909	gobp_positive_regulation_of_lipid_storage	0.58996	-0.0375027	4.25544	0.000813966	0.00935478	-0.607639
1190	gobp_positive_regulation_of_phospholipid_biosynthetic_process	0.589074	-0.00548954	3.852	0.0017857	0.0156767	-1.38302
2272	gobp_branching_involved_in_labyrinthine_layer_morphogenesis	0.588458	-0.0204316	2.9507	0.010609	0.0487817	-3.11868
1245	gobp_superoxide_anion_generation	0.587775	-0.0287901	3.78416	0.00204032	0.0171207	-1.51414
1918	gobp_mesenchymal_stem_cell_proliferation	0.587341	-0.0185046	3.20879	0.006367	0.0346799	-2.62594
1100	gobp_negative_regulation_of_cytokinesis	0.587138	-0.00970479	3.9708	0.00141497	0.0134383	-1.15378
2215	gobp_regulation_of_microtubule_binding	0.586568	-0.00382029	2.9899	0.00981907	0.0463115	-3.04432
509	gocc_camp_dependent_protein_kinase_complex	0.58598	-0.151856	5.02604	0.00019007	0.0039011	0.834653
959	gobp_postsynaptic_modulation_of_chemical_synaptic_transmission	0.58575	-0.01775	4.16995	0.000960303	0.0104612	-0.771119
738	gobp_negative_regulation_of_low_density_lipoprotein_particle_clearance	0.585724	-0.0231585	4.51654	0.000493496	0.00698584	-0.112096
659	gobp_response_to_lead_ion	0.585049	-0.0304726	4.65401	0.000380327	0.00602926	0.146196
1029	gobp_xenobiotic_transmembrane_transport	0.584324	-0.031052	4.06643	0.00117418	0.011921	-0.969746
1260	gobp_nucleus_localization	0.583858	-0.0205067	3.77074	0.00209491	0.0173695	-1.54009
328	gobp_adrenergic_receptor_signaling_pathway	0.583792	-0.00604848	5.61151	6.61643e-05	0.00210737	1.88222
125	gobp_negative_regulation_of_calcium_ion_transport	0.583646	-0.0238475	6.65424	1.13503e-05	0.000932165	3.62624
376	gobp_positive_regulation_of_epithelial_cell_migration	0.583151	-0.0167241	5.44263	8.92805e-05	0.00248062	1.58487
1793	gobp_t_cell_antigen_processing_and_presentation	0.583128	-0.0757115	3.29102	0.00540942	0.0315093	-2.46773
3694	gobp_negative_regulation_of_defense_response_to_bacterium	0.582581	-0.0478913	2.23219	0.0426025	0.120484	-4.42791
2460	gomf_dystroglycan_binding	0.582514	-0.0101025	2.83204	0.0134013	0.056912	-3.34246
501	gobp_homotypic_cell_cell_adhesion	0.582244	-0.00205238	5.04054	0.000185064	0.00385902	0.861153
1377	gomf_copper_chaperone_activity	0.582207	-0.0819016	3.66014	0.00260514	0.0197646	-1.75412
1283	gobp_lateral_mesoderm_morphogenesis	0.582037	-0.00546178	3.74642	0.00219767	0.0178937	-1.58715
1026	gocc_sodium_potassium_exchanging_atpase_complex	0.581923	-0.0320858	4.07096	0.00116388	0.0118509	-0.961044
1141	gobp_natural_killer_cell_mediated_immune_response_to_tumor_cell	0.58185	0.0615185	3.92253	0.00155509	0.014226	-1.24685
1142	gobp_regulation_of_natural_killer_cell_mediated_immune_response_to_tumor_cell	0.58185	0.0615185	3.92253	0.00155509	0.014226	-1.24685
586	gomf_activin_receptor_binding	0.581383	-0.112756	4.8092	0.000284184	0.00506632	0.435346
2889	gobp_regulation_of_anaphase_promoting_complex_dependent_catabolic_process	0.581254	0.082965	2.60548	0.0208651	0.075451	-3.76288
963	gobp_positive_regulation_of_synaptic_plasticity	0.580556	0.0113394	4.16357	0.000972251	0.0105474	-0.78334
2862	gobp_regulation_of_cd4_positive_cd25_positive_alpha_beta_regulatory_t_cell_differentiation	0.580311	0.00199575	2.62032	0.0202723	0.0739849	-3.73567
1541	gobp_cellular_response_to_ethanol	0.579822	-0.00724488	3.50934	0.00350983	0.0237866	-2.04601
255	gobp_negative_regulation_of_receptor_mediated_endocytosis	0.579559	0.00271342	5.87879	4.1509e-05	0.00170057	2.34451
1711	gocc_alpha_ketoacid_dehydrogenase_complex	0.579246	-0.0559273	3.35793	0.00473746	0.0289259	-2.33868
1554	gobp_positive_regulation_of_acute_inflammatory_response	0.578564	-0.0114017	3.49801	0.00358945	0.0241161	-2.06794
2599	gobp_positive_regulation_of_skeletal_muscle_tissue_growth	0.578434	-0.0506823	2.7504	0.0157288	0.0632237	-3.49511
867	gomf_insulin_receptor_substrate_binding	0.578223	-0.00984398	4.31462	0.00072625	0.00875102	-0.494814
451	gocc_zonula_adherens	0.577887	0.0226965	5.1927	0.0001401	0.00324528	1.13754
2080	gobp_positive_regulation_of_nucleotide_biosynthetic_process	0.577543	-0.0598242	3.0757	0.00828708	0.0416227	-2.88089
3889	gobp_interleukin_33_mediated_signaling_pathway	0.576693	-0.0166729	2.16106	0.0486617	0.130698	-4.54957
1485	gobp_regulation_of_epithelial_cell_proliferation_involved_in_lung_morphogenesis	0.576688	-0.0271155	3.57385	0.0030893	0.0217333	-1.92116
885	gomf_laminin_binding	0.576482	-0.031823	4.28461	0.000769443	0.00907923	-0.551987
523	gobp_negative_regulation_of_vascular_endothelial_growth_factor_receptor_signaling_pathway	0.576008	-0.0298093	4.97753	0.000207858	0.00415199	0.745828
797	gobp_positive_regulation_of_phosphatase_activity	0.575516	-0.0326661	4.42689	0.000585541	0.00767522	-0.281566
1095	gobp_protein_localization_to_cell_cell_junction	0.575483	-0.0286076	3.97882	0.00139296	0.0132897	-1.13832
579	gobp_positive_regulation_of_peptidyl_threonine_phosphorylation	0.575463	-0.0304409	4.83008	0.000273313	0.00493143	0.474058
2047	gobp_adherens_junction_assembly	0.575404	-0.0522503	3.10944	0.00775176	0.0395616	-2.81641
3770	gobp_negative_regulation_of_acute_inflammatory_response_to_antigenic_stimulus	0.575388	0.00493422	2.20548	0.0447898	0.124074	-4.47381
890	gobp_receptor_mediated_endocytosis_involved_in_cholesterol_transport	0.574884	-0.187474	4.2787	0.000778269	0.00911815	-0.563272
859	gobp_coenzyme_a_biosynthetic_process	0.574654	-0.0551236	4.3296	0.000705622	0.00858165	-0.466293
4363	gomf_ccr2_chemokine_receptor_binding	0.574113	0.0525628	1.97169	0.0689079	0.164997	-4.86367
3070	gobp_positive_regulation_of_mitochondrial_outer_membrane_permeabilization_involved_in_apoptotic_signaling_pathway	0.573515	-0.0567168	2.52183	0.0245328	0.0834448	-3.91529
1117	gobp_regulation_of_tetrapyrrole_metabolic_process	0.573396	-0.0406037	3.95097	0.00147091	0.013757	-1.192
1259	gobp_negative_regulation_of_neuron_migration	0.573345	0.0106752	3.77172	0.00209088	0.0173498	-1.5382
2789	gocc_protease_inhibitor_complex	0.573283	-0.155768	2.65838	0.0188251	0.0705147	-3.66564
2418	gobp_exocrine_pancreas_development	0.573229	-0.00674316	2.86054	0.0126711	0.0547455	-3.28891
238	gobp_extraembryonic_membrane_development	0.572778	-0.0449144	5.95782	3.62324e-05	0.00157957	2.47921
1331	gomf_glucose_binding	0.572174	-0.0326025	3.70509	0.00238412	0.018713	-1.66712
2327	gobp_negative_regulation_of_establishment_of_protein_localization_to_mitochondrion	0.570687	-0.0464679	2.92123	0.0112438	0.0504786	-3.17445
3186	gobp_complement_receptor_mediated_signaling_pathway	0.570649	-0.0114752	2.46237	0.0275088	0.0902024	-4.02254
566	gomf_calcium_independent_phospholipase_a2_activity	0.570548	-0.0318227	4.87226	0.000252657	0.00466224	0.552063
371	gomf_lysophospholipid_acyltransferase_activity	0.570216	0.0169876	5.46236	8.61928e-05	0.0024271	1.6198
1421	gocc_x_chromosome	0.570191	-0.0455448	3.62603	0.00278666	0.0204769	-1.82016
571	gobp_regulation_of_glial_cell_migration	0.56993	-0.0349924	4.86416	0.000256497	0.00469287	0.537087
3711	gobp_regulation_of_resting_membrane_potential	0.569911	-0.0313037	2.22597	0.0431032	0.121326	-4.43863
1469	gobp_negative_regulation_of_p38mapk_cascade	0.569711	-0.0518671	3.58629	0.00301428	0.0214365	-1.89708
1080	gobp_prostaglandin_secretion	0.569557	-0.0431994	3.99901	0.00133911	0.0129534	-1.09944
434	gocc_cation_transporting_atpase_complex	0.569459	-0.0336912	5.24577	0.000127227	0.00306253	1.23324
1549	gobp_positive_regulation_of_interferon_beta_production	0.569151	-0.0587293	3.50231	0.00355901	0.0240032	-2.05962
2752	gobp_regulation_of_attachment_of_mitotic_spindle_microtubules_to_kinetochore	0.569125	0.01371	2.6743	0.01825	0.0692798	-3.63626
4405	gobp_histone_mrna_catabolic_process	0.568664	-0.0161233	1.95589	0.0709068	0.16815	-4.88919
3190	gobp_spindle_elongation	0.568508	-0.106862	2.46152	0.0275538	0.0902187	-4.02407
960	gocc_specific_granule_membrane	0.568465	-0.0277313	4.168	0.000963942	0.0104899	-0.774858
505	gobp_positive_regulation_of_endothelial_cell_migration	0.568135	-0.0225555	5.03016	0.000188633	0.00389326	0.84219
1494	gobp_ubiquitin_dependent_protein_catabolic_process_via_the_c_end_degron_rule_pathway	0.568132	-0.039835	3.56672	0.00313321	0.0218964	-1.93497
1297	gobp_regulation_of_protein_folding	0.567967	-0.0370937	3.73779	0.00223531	0.0180049	-1.60383
590	gomf_1_alkyl_2_acetylglycerophosphocholine_esterase_activity	0.567946	-0.0132203	4.80462	0.000286624	0.00507518	0.426861
1751	gomf_activin_receptor_activity	0.567601	-0.0172671	3.32456	0.00506139	0.030189	-2.40306
2636	gomf_cysteine_type_endopeptidase_activity_involved_in_execution_phase_of_apoptosis	0.567438	-0.0566661	2.72749	0.0164497	0.0651922	-3.53772
494	gobp_relaxation_of_cardiac_muscle	0.567397	-0.0249409	5.06772	0.000176049	0.00372168	0.910743
2628	gobp_regulation_of_cellular_response_to_macrophage_colony_stimulating_factor_stimulus	0.567359	-0.025161	2.73273	0.0162821	0.0647259	-3.52799
4169	gomf_histone_h3k27_methyltransferase_activity	0.567042	-0.0562409	2.04299	0.0605163	0.151646	-4.74719
1406	gobp_response_to_protozoan	0.566935	-0.00347639	3.63455	0.00274017	0.0203499	-1.80367
1179	gomf_protein_tyrosine_threonine_phosphatase_activity	0.566879	0.0227845	3.86692	0.00173418	0.0153664	-1.3542
3717	gobp_response_to_fungicide	0.566616	0.0123403	2.22466	0.0432086	0.121442	-4.44087
428	gobp_mitochondrial_calcium_ion_homeostasis	0.566592	-0.0504142	5.26044	0.000123891	0.00302087	1.25962
1110	gobp_trans_synaptic_signaling_by_lipid	0.565626	0.00803494	3.95768	0.00145175	0.0136635	-1.17908
3479	gobp_synaptic_vesicle_coating	0.565395	-0.0353994	2.32014	0.0360891	0.108362	-4.27502
4730	gobp_vesicle_tethering_to_golgi	0.565375	-0.0125957	1.83393	0.0881839	0.194745	-5.08209
2896	gobp_positive_regulation_of_mesenchymal_stem_cell_proliferation	0.565092	-0.0248982	2.6008	0.0210556	0.0759281	-3.77145
1231	gobp_positive_regulation_of_integrin_mediated_signaling_pathway	0.564902	-0.0759593	3.79782	0.00198627	0.0168561	-1.48774
1050	gomf_phosphotransferase_activity_for_other_substituted_phosphate_groups	0.564166	-0.0453338	4.04281	0.00122947	0.0122327	-1.01516
512	gobp_multivesicular_body_organization	0.5641	-0.00992788	5.01647	0.000193449	0.00394719	0.817158
1455	gobp_cell_adhesion_molecule_production	0.5639	-0.0435367	3.59419	0.00296759	0.0213075	-1.88179
3980	gobp_positive_regulation_of_epithelial_cell_proliferation_involved_in_lung_morphogenesis	0.563866	-0.0355921	2.12507	0.052025	0.136513	-4.61041
487	gobp_regulation_of_core_promoter_binding	0.563781	0.103673	5.10271	0.00016511	0.00354189	0.974442
3062	gomf_1_phosphatidylinositol_3_kinase_activity	0.563371	-0.010587	2.52714	0.0242827	0.0828484	-3.90566
1280	gobp_skin_morphogenesis	0.562285	-0.0473337	3.74836	0.00218927	0.0178682	-1.58339
4154	gomf_ammonia_lyase_activity	0.561874	-6.03757e-05	2.04974	0.0597725	0.150306	-4.73604
3723	gobp_regulation_of_macrophage_fusion	0.561642	-0.017377	2.22188	0.0434352	0.121849	-4.44567
856	gocc_endoplasmic_reticulum_quality_control_compartment	0.561514	-0.109074	4.33569	0.000697408	0.00851147	-0.454701
3382	gobp_anterograde_dendritic_transport_of_neurotransmitter_receptor_complex	0.561364	-0.0239429	2.37555	0.0324809	0.100334	-4.17738
1900	gobp_regulation_of_extracellular_matrix_disassembly	0.560951	-0.0301024	3.22335	0.0061859	0.0340127	-2.59796
1013	gobp_intra_golgi_vesicle_mediated_transport	0.560293	-0.0340498	4.094	0.00111285	0.0114767	-0.916775
2475	gobp_positive_regulation_of_antibacterial_peptide_production	0.560211	0.0854519	2.82186	0.013672	0.0577098	-3.36156
2796	gocc_rnai_effector_complex	0.559767	-0.0308892	2.65373	0.0189965	0.0709785	-3.67422
456	gobp_negative_regulation_of_filopodium_assembly	0.559642	0.0664297	5.17478	0.000144745	0.00331612	1.10515
801	gobp_negative_regulation_of_alpha_beta_t_cell_activation	0.559388	-0.0615958	4.42199	0.000591056	0.00770701	-0.290852
2732	gobp_regulation_of_corticotropin_secretion	0.559146	-0.0024537	2.68259	0.0179575	0.0686439	-3.62095
3565	gomf_vascular_endothelial_growth_factor_receptor_activity	0.558895	-0.0585824	2.28418	0.0386298	0.113202	-4.33785
602	gomf_low_density_lipoprotein_particle_receptor_activity	0.558884	-0.00560628	4.7907	0.000294182	0.00510326	0.401029
1451	gobp_negative_regulation_of_leukocyte_degranulation	0.558569	-0.0123676	3.59517	0.00296184	0.0213075	-1.8799
2054	gobp_negative_regulation_of_b_cell_differentiation	0.558487	-0.00909524	3.10449	0.00782817	0.0398154	-2.82589
3480	gomf_toll_like_receptor_4_binding	0.55838	-0.0180662	2.32003	0.0360964	0.108362	-4.27521
2319	gobp_sequestering_of_actin_monomers	0.558141	-0.0370979	2.92605	0.0111375	0.0501738	-3.16534
1314	gomf_carbon_sulfur_lyase_activity	0.557969	-0.0312428	3.71741	0.00232692	0.0184844	-1.64328
3157	gobp_corticotropin_secretion	0.557958	-0.00907798	2.47688	0.0267525	0.088528	-3.99646
699	gobp_cd8_positive_alpha_beta_t_cell_activation	0.557782	-0.0202539	4.58352	0.000434557	0.00649473	0.0139991
1471	gobp_protein_n_linked_glycosylation_via_asparagine	0.557744	-0.057935	3.58518	0.00302092	0.0214545	-1.89924
3159	gomf_threonine_type_endopeptidase_activity	0.557545	-0.0146423	2.47594	0.0268007	0.0885708	-3.99815
2597	gocc_chromocenter	0.557067	-0.0345924	2.75458	0.0156004	0.0627561	-3.48732
1361	gobp_response_to_glycoprotein	0.556591	-0.105122	3.67559	0.00252694	0.0193779	-1.72422
988	gobp_adenosine_metabolic_process	0.556525	-0.00536492	4.12421	0.0010494	0.0110911	-0.858793
2787	gobp_regulation_of_centromere_complex_assembly	0.556454	-0.00810395	2.65917	0.0187962	0.070453	-3.66418
2026	gobp_collagen_activated_signaling_pathway	0.55624	-0.0292159	3.12332	0.00754167	0.0388617	-2.78986
274	gomf_phospholipase_a1_activity	0.556059	-0.0428842	5.81643	4.62379e-05	0.00176295	2.23758
338	gobp_negative_regulation_of_bone_remodeling	0.555786	0.00347046	5.55302	7.33675e-05	0.00226237	1.77968
223	gocc_escrt_complex	0.555704	-0.0244662	6.03351	3.18345e-05	0.00149124	2.60736
1059	gobp_regulation_of_extracellular_matrix_organization	0.555402	-0.0333313	4.02569	0.00127119	0.0125403	-1.04809
1024	gomf_myosin_ii_binding	0.555367	0.00467186	4.0733	0.00115857	0.0118145	-0.956532
973	gobp_negative_regulation_of_muscle_hypertrophy	0.555353	0.00174557	4.14918	0.000999759	0.0107259	-0.810912
2539	gobp_lysosomal_membrane_organization	0.555063	-0.0349631	2.78475	0.0147049	0.060505	-3.43103
3005	gobp_mesenchymal_epithelial_cell_signaling	0.555042	0.0143628	2.54966	0.0232486	0.0808246	-3.86477
1284	gomf_myosin_v_binding	0.555011	-0.0614815	3.74605	0.00219925	0.0178937	-1.58785
4400	gocc_myelin_sheath_adaxonal_region	0.554967	0.00283535	1.95658	0.0708177	0.168104	-4.88807
2106	gobp_constitutive_secretory_pathway	0.554589	-0.0224734	3.06301	0.00849784	0.0421543	-2.90512
315	gobp_membrane_protein_proteolysis	0.55416	-0.0222358	5.65384	6.14141e-05	0.0020368	1.95612
1061	gobp_glutamate_secretion_neurotransmission	0.553864	0.00936319	4.02066	0.00128372	0.01264	-1.05777
1798	gobp_negative_regulation_of_cd4_positive_alpha_beta_t_cell_differentiation	0.553848	-0.0251459	3.28971	0.0054234	0.0315118	-2.47023
1942	gobp_transcription_coupled_nucleotide_excision_repair	0.553466	-0.0485026	3.19407	0.00655542	0.0352645	-2.65421
1065	gobp_pyrimidine_containing_compound_transmembrane_transport	0.553419	0.00568722	4.01474	0.00129863	0.0127372	-1.06916
4954	gomf_chromo_shadow_domain_binding	0.5534	-0.0430987	1.7499	0.102193	0.215445	-5.21063
1976	gocc_spindle_midzone	0.553225	-0.0281334	3.17304	0.00683432	0.0361327	-2.69457
1058	gobp_platelet_aggregation	0.552143	-0.00562703	4.02781	0.00126594	0.0125002	-1.04401
827	gobp_regulation_of_integrin_activation	0.552079	-0.0194657	4.37342	0.000648675	0.00819433	-0.382982
1285	gobp_monoacylglycerol_biosynthetic_process	0.552057	0.0212193	3.74454	0.00220581	0.0179331	-1.59078
993	gobp_cellular_response_to_atp	0.552036	-0.0147538	4.11993	0.00105816	0.0111234	-0.867
2190	gobp_response_to_bile_acid	0.551885	0.00117749	3.01258	0.00938882	0.0447877	-3.00121
4364	gobp_positive_regulation_of_high_density_lipoprotein_particle_clearance	0.551812	-0.0144581	1.97106	0.0689874	0.165149	-4.86471
526	gobp_regulation_of_coagulation	0.551785	-0.0080118	4.96467	0.000212857	0.0042276	0.722231
1542	gobp_positive_regulation_of_syncytium_formation_by_plasma_membrane_fusion	0.551246	-0.0123124	3.50918	0.00351095	0.0237866	-2.04633
773	gocc_copi_vesicle_coat	0.550577	-0.0327428	4.45947	0.0005502	0.00742931	-0.219887
262	gobp_metanephric_glomerulus_development	0.550333	0.0182819	5.85959	4.29087e-05	0.00170954	2.31164
560	gobp_positive_regulation_of_gonadotropin_secretion	0.550078	0.051561	4.88324	0.000247551	0.00461416	0.572329
2940	gobp_positive_regulation_of_basement_membrane_assembly_involved_in_embryonic_body_morphogenesis	0.549466	-0.00650341	2.58197	0.0218389	0.0776023	-3.80589
1316	gobp_synaptic_vesicle_priming	0.5493	-0.0138079	3.71707	0.00232847	0.0184844	-1.64393
2542	gocc_basal_dendrite	0.549137	-0.0302983	2.78231	0.0147756	0.060724	-3.43559
2692	gobp_regulation_of_barbed_end_actin_filament_capping	0.548542	-0.029211	2.70212	0.0172859	0.0670823	-3.5848
618	gocc_tertiary_granule_membrane	0.548448	-0.0134683	4.75087	0.000316972	0.00535826	0.326983
1146	gobp_collagen_metabolic_process	0.54818	0.00232978	3.91534	0.00157715	0.0143722	-1.26072
1991	gomf_rna_polymerase_i_transcription_regulatory_region_sequence_specific_dna_binding	0.54815	-0.0556841	3.15933	0.00702257	0.0368367	-2.72088
3111	gocc_nadph_oxidase_complex	0.548066	-0.0361177	2.50268	0.0254561	0.0854837	-3.94994
1241	gobp_luteinization	0.547732	-0.0489616	3.78771	0.00202614	0.0170556	-1.50728
2686	gobp_negative_regulation_of_granulocyte_differentiation	0.54737	-0.034653	2.70424	0.0172144	0.0669514	-3.58087
1437	gobp_positive_regulation_of_leukocyte_apoptotic_process	0.547314	-0.0377609	3.6112	0.0028695	0.0208613	-1.84886
1927	gobp_positive_regulation_of_humoral_immune_response_mediated_by_circulating_immunoglobulin	0.547278	-0.030684	3.20181	0.00645564	0.0349985	-2.63935
1160	gomf_sulfur_amino_acid_transmembrane_transporter_activity	0.546725	-0.0846279	3.90149	0.00162053	0.0145946	-1.28746
789	gobp_positive_regulation_of_erythrocyte_differentiation	0.546622	-0.0738054	4.43746	0.000573829	0.00759249	-0.26155
2493	gobp_histidine_metabolic_process	0.546334	-0.0167904	2.8107	0.0139751	0.0585536	-3.38249
3953	gomf_complement_receptor_activity	0.546307	-0.0330174	2.13618	0.0509638	0.134681	-4.59167
2289	gobp_nucleoside_transport	0.545835	0.00420563	2.94129	0.0108078	0.0492974	-3.1365
967	gobp_cortical_cytoskeleton_organization	0.545341	-0.0312152	4.15875	0.000981381	0.0106024	-0.792578
2436	gomf_cxcr_chemokine_receptor_binding	0.54489	-0.18561	2.84868	0.0129703	0.0556242	-3.31122
144	gobp_embryonic_placenta_development	0.544619	-0.0243076	6.56844	1.30481e-05	0.000946623	3.48881
983	gobp_positive_regulation_of_interleukin_1_beta_production	0.544506	-0.0229808	4.13411	0.00102943	0.0109399	-0.839814
632	gobp_negative_regulation_of_calcium_mediated_signaling	0.543892	-0.0132498	4.70537	0.000345248	0.00570698	0.242194
[truncated: 9,568 more rows]

## Sheet: Table S2-4
Table S2-4: GO term analysis of differentially expressed genes of TELCs (P6/P21). Related to Fig. S2I
[truncated: 10,448 more rows]

[truncated: 7 more sheets: Table S3-1, Table S3-2, Table S3-3, Table S3-4, Table S3-5, Table S4, Table S5]
